# Supplementary material for: Membrane Localization of RNase Y Is Important for Global Gene Expression in Bacillus subtilis
Source: Int J Mol Sci. 2024 Aug 5;25(15):8537. doi: 10.3390/ijms25158537 (PMC11313650; doi:10.3390/ijms25158537)
Supplement: Supplementary file 1 [file ijms-25-08537-s001.zip › Table S1.xlsx]

## Sheet: Table S1 Mapping statistics
Table S1
RNA-Seq mapping statistics
Strain	Sample ID	Raw sequences reads	Mapped reads	Mapping ratio
WT	T1	16075959	15149183	94.235
	T2	17383427	16325409	93.9136
	T3	14112416	13500978	95.6674
∆rny	T4	15178610	14376478	94.7154
	T5	17951741	17165076	95.6179
	T6	16780258	15966703	95.1517
∆TMD	T7	14704875	13501034	91.8133
	T8	17474888	16106404	92.1689
	T9	15521264	14764699	95.1256
