# Supplementary material for: Membrane Localization of RNase Y Is Important for Global Gene Expression in Bacillus subtilis
Source: Int J Mol Sci. 2024 Aug 5;25(15):8537. doi: 10.3390/ijms25158537 (PMC11313650; doi:10.3390/ijms25158537)
Supplement: Supplementary file 1 [file ijms-25-08537-s001.zip › Table S2.xlsx]

## Sheet: Table S2 COG analysis
Table S2
Clusters of Orthologous Genes (COG) Analysis
	∆rny vs WT	ΔTMD vs WT
up (FC ≥ 2; FDR ≤ 0.05)	712	665
down (FC ≤ -2 FDR ≤ 0.05)	751	652
total DEG	1463	1317
	∆rny vs WT		ΔTMD vs WT
COG	up	down	up	down
Carbohydrate transport and metabolism	24	78	53	55
Coenzyme transport and metabolism	40	24	17	22
Transcription	44	41	33	21
Cell wall/membrane/envelope biogenesis	51	31	20	32
Inorganic ion transport and metabolism	21	39	27	30
Amino acid transport and metabolism	41	71	36	54
Signal transduction mechanisms	27	18	24	18
Lipid transport and metabolism	14	9	27	18
Replication, recombination and repair	34	4	16	15
Energy production and conversion	13	46	24	31
Posttranslational modification, protein turnover, chaperones	20	15	23	18
Translation, ribosomal structure and biogenesis	32	30	17	56
Nucleotide transport and metabolism	16	25	13	11
Secondary metabolites biosynthesis, transport and catabolism	8	6	11	9
Cell cycle control, cell division, chromosome partitioning	17	8	1	11
Defense mechanisms	12	22	11	18
Mobilome: prophages, transposons	5	0	8	1
Intracellular trafficking, secretion, and vesicular transport	4	7	2	3
Cell motility	4	34	1	29
Chromatin structure and dynamics|Secondary metabolites biosynthesis, transport and catabolism	0	0	0	0
Cytoskeleton	0	0	0	0
tRNA	0	40	24	0
undefined	207	145	224	137
Function unknown	47	33	28	33
General function prediction only	39	30	40	35
