# Supplementary material for: Membrane Localization of RNase Y Is Important for Global Gene Expression in Bacillus subtilis
Source: Int J Mol Sci. 2024 Aug 5;25(15):8537. doi: 10.3390/ijms25158537 (PMC11313650; doi:10.3390/ijms25158537)
Supplement: Supplementary file 1 [file ijms-25-08537-s001.zip › Table S4.xlsx]

## Sheet: Table S4 ∆rny + ∆TMD up
Table S4
Differential gene expression analysis. List of transcripts up-regulated in both ∆rny and ∆TMD strains
color code	red	up regulated FC ≥ 2 and FDR ≤ 0,05				SP-beta phage
						PBSX phage
					TMD	1: one transmembrane domain; Yes: 2 or more transmembrane domains
												∆rny vs WT		ΔTMD vs WT
Function		Functional category	prot accession	TMD	Gene	Strand	Start	End	Length	Type	logCPM	FC	FDR	FC	FDR	WT levels
conserved hypothetical protein, phage SPbeta	undefined	undefined	NP_389894.1	-	yosH	-	2167039	2167509	471	CDS	2.48738	28.1133	0.00490676	637.198	1.06548e-14	0
hypothetical protein, phage SPbeta	undefined	undefined	NP_389891.1	-	yosK	-	2166413	2166613	201	CDS	1.85083	23.5412	0.00729489	404.288	7.32922e-16	0
conserved hypothetical protein, phage SPbeta	undefined	undefined	NP_389953.1	1	yopZ	-	2201488	2201691	204	CDS	0.780132	21.435	0.0114483	158.482	7.79734e-09	0
putative cell wall hydrolase, phage SPbeta	undefined	undefined	NP_389895.1	-	yosG	-	2167570	2167932	363	CDS	1.90683	5.91929	0.0458739	105.639	5.83386e-16	0.0683681
putative HU-related DNA-binding protein, phage SPbeta	COG0776	Replication, recombination and repair	NP_389988.1	-	yonN	+	2225337	2225615	279	CDS	5.13189	33.8734	5.48688e-13	84.7304	3.91981e-19	0.461965
ATP-dependent Clp protease (class III stress gene)	COG0542	Posttranslational modification, protein turnover, chaperones	NP_389253.1	-	clpE	-	1435628	1437727	2100	CDS	9.28448	6.08158	5.59326e-13	57.9232	4.22925e-47	33.3775
conserved hypothetical protein, phage SPbeta	undefined	undefined	NP_389945.1	1	yoqH	-	2198313	2198765	453	CDS	1.16934	8.86563	0.000323525	26.4891	1.37243e-10	0.157321
PBSX defective prophage terminase (small subunit)	COG3728	Mobilome: prophages, transposons	NP_389139.1	-	xtmA	+	1325096	1325893	798	CDS	5.55518	12.8377	1.47416e-15	22.7503	2.89954e-21	4.14931
putative glycosyl hydrolase, phage SPbeta	COG4632	Carbohydrate transport and metabolism	NP_390022.1	-	yomE	+	2260333	2262267	1935	CDS	1.98024	6.2463	0.0205381	19.4704	8.16675e-05	0.25686
N-acetylmuramoyl-L-alanine amidase, bacteriophage PBSX protein	COG1388	Cell wall/membrane/envelope biogenesis	NP_389128.1	-	xlyB	+	1317535	1318488	954	CDS	4.77053	2.14903	0.00812494	16.9536	5.99581e-25	4.84784
conserved hypothetical protein, putative PBSX prophage protein	undefined	undefined	NP_389142.2	-	xkdF	+	1328702	1329529	828	CDS	6.15664	4.55586	1.57011e-08	15.5151	1.29217e-22	11.9067
putative capsid protein, phage SPbeta	undefined	undefined	NP_389992.1	-	yonH	+	2229385	2229885	501	CDS	2.12704	7.67087	0.00688313	13.8341	0.000354341	0.215397
conserved hypothetical protein	undefined	undefined	NP_389134.2	-	xkdB	+	1322014	1322850	837	CDS	1.16638	7.05763	0.000509258	13.7574	3.60424e-07	0.235982
PBSX defective prophage terminase (large subunit)	COG1783	Mobilome: prophages, transposons	NP_389140.1	-	xtmB	+	1325890	1327191	1302	CDS	5.4274	8.32237	1.53788e-11	12.1878	7.88536e-15	6.34901
putative capsid protein of PBSX prophage	undefined	undefined	NP_389143.1	-	xkdG	+	1329555	1330490	936	CDS	5.61482	3.96136	4.48855e-08	12.1018	4.09645e-22	9.85933
conserved hypothetical protein, putative PBSX prophage protein	undefined	undefined	NP_389144.1	-	xkdH	+	1330892	1331248	357	CDS	3.14293	5.25399	1.65185e-06	12.0513	1.32014e-13	1.5369
conserved hypothetical protein	undefined	undefined	YP_003097713.1	-	ykzL	+	1330512	1330895	384	CDS	4.0238	3.73409	1.09427e-05	11.2278	2.12414e-16	3.39931
conserved hypothetical protein, phage SPbeta	undefined	undefined	NP_389990.2	-	yonJ	+	2227505	2228722	1218	CDS	3.37952	4.37703	0.00416544	11.2269	1.57533e-06	0.971712
conserved hypothetical protein, phage SPbeta	undefined	undefined	YP_003097752.1	yes	youB	-	2247367	2247543	177	CDS	2.517	14.1098	5.58683e-12	11.0528	3.5581e-09	0.550918
putative phage capsid protein	COG5518	Mobilome: prophages, transposons	NP_389141.2	-	xkdE	+	1327195	1328682	1488	CDS	5.48993	7.10656	1.52282e-10	10.6478	4.67791e-14	7.75005
putative acetyltransferase	COG0454	Transcription|General function prediction only	NP_389393.2	-	ylbP	-	1576767	1577249	483	CDS	4.62369	2.25633	0.00652235	10.591	2.6959e-16	5.68768
putative acetyltransferase	COG1670	Translation, ribosomal structure and biogenesis|Posttranslational modification, protein turnover, chaperones	NP_389086.1	-	yjdG	-	1276337	1276843	507	CDS	3.60507	4.5197	0.000475347	10.4591	6.37907e-08	2.28292
conserved hypothetical protein, phage protein	undefined	undefined	YP_003097712.1	-	ykzK	+	1323550	1323717	168	CDS	0.693776	10.3202	0.000442831	10.1966	0.000697076	0.1782
fatty acid desaturase	COG3239	Lipid transport and metabolism	NP_389799.1	yes	des	+	2089396	2090454	1059	CDS	6.29911	6.55107	0.000180287	10.1695	6.70853e-06	11.3823
putative lipoprotein	undefined	undefined	NP_389363.1	-	ylaJ	-	1548681	1549310	630	CDS	1.76905	4.05261	0.00124982	9.38598	1.17621e-08	0.661043
guanine riboswitch	undefined	undefined			gswB	+	4005523	4005625	103	No_CDS	3.64041	8.82496	3.16406e-09	9.37561	2.48775e-09	1.85551
bacteriophage SPbeta DNA ligase	COG1793	Replication, recombination and repair	NP_389932.1	-	ligB	+	2192370	2193182	813	CDS	1.70497	3.76868	0.0078132	9.27682	1.72629e-06	0.708533
conserved hypothetical protein, phage SPbeta	undefined	undefined	NP_389995.1	-	yonE	+	2232682	2234202	1521	CDS	2.58652	4.03824	0.011345	9.27622	2.89972e-05	0.766315
conserved hypothetical protein, putative PBSX prophage	undefined	undefined	NP_389146.1	-	xkdJ	+	1331743	1332183	441	CDS	3.80746	3.44693	4.1596e-05	9.12395	7.44243e-14	3.34358
stage III sporulation protein	undefined	undefined	NP_390320.1	yes	spoIIIAD	-	2535544	2535945	402	CDS	0.437209	9.1119	0.0170761	8.80887	0.0235215	0.0995393
conserved hypothetical protein from phage origin	undefined	undefined	YP_003097714.1	-	ykzM	+	1332187	1332405	219	CDS	3.20322	2.85801	0.00329969	8.48637	3.48714e-10	2.51744
conserved hypothetical protein in phage element PBSX	undefined	undefined	NP_389147.2	-	xkdK	+	1332402	1333802	1401	CDS	5.83183	2.95987	1.77218e-05	8.1783	2.37598e-16	16.0796
conserved hypothetical protein, putative general secretion pathway protein, phage SPbeta	COG2135	Posttranslational modification, protein turnover, chaperones	NP_389931.1	-	yoqW	+	2191626	2192300	675	CDS	4.39103	6.56801	6.79983e-11	8.12658	8.77718e-13	4.2709
conserved hypothetical protein, phage protein	undefined	undefined	NP_389136.1	-	xkdD	+	1323802	1324152	351	CDS	1.75649	7.22394	2.5424e-06	8.11433	9.71585e-07	0.571797
small acid-soluble spore protein	undefined	undefined	YP_054579.2	-	sspN	+	1930264	1930410	147	CDS	0.134973	11.5719	0.00300583	7.71316	0.0259921	0.0786606
putative RNA polymerase PBSX sigma factor-like	COG1595	Transcription	NP_389138.1	-	xpf	+	1324471	1324980	510	CDS	1.24821	9.39978	6.67299e-06	7.66742	0.000123486	0.335815
tryptophan synthase (beta subunit)	COG0133	Amino acid transport and metabolism	NP_390145.2	-	trpB	-	2372304	2373506	1203	CDS	7.83605	130.554	5.62396e-34	7.25576	4.2268e-08	4.52467
conserved hypothetical protein in PBSX phage element	COG1484	Replication, recombination and repair	NP_389135.2	-	xkdC	+	1322750	1323550	801	CDS	1.99013	4.60853	6.52927e-05	7.05987	1.64473e-07	0.87644
ribonucleoside-diphosphate reductase 2, beta subunit	COG0208	Nucleotide transport and metabolism	NP_389886.2	1	yosP	-	2159981	2161778	1798	CDS	1.10907	4.56078	0.039847	7.03137	0.0068082	0.294057
thiamine pyrophosphate riboswitch	undefined	undefined			tswD	+	955655	955762	108	No_CDS	6.02046	8.86566	1.02511e-12	6.87027	4.91772e-10	11.3899
conserved hypothetical protein	undefined	undefined	NP_389097.1	1	yjgB	-	1284870	1285445	576	CDS	3.08363	3.42811	0.0021829	6.60208	1.92492e-06	2.20882
inorganic polyphosphate/ATP-NAD kinase	COG0061	Nucleotide transport and metabolism	NP_390832.1	-	ppnKB	+	3021233	3022036	804	CDS	8.06137	13.3307	7.33389e-26	6.50504	1.084e-14	40.2766
acetyl-CoA synthetase	COG0365	Lipid transport and metabolism		yes	acsA	-	3038213	3039931	1719	CDS	7.01002	3.98736	3.05399e-09	6.48749	4.41614e-15	31.9509
glycine riboswitch	undefined	undefined			swgA	-	2549407	2549606	200	No_CDS	2.94178	5.13807	1.66357e-07	6.39727	4.1404e-09	1.81096
conserved hypothetical protein	undefined	undefined	NP_389263.1	-	ykvR	+	1447251	1447541	291	CDS	3.0342	3.54051	2.92304e-05	6.30171	4.63305e-10	2.43936
hypothetical protein, phage SPbeta	undefined	undefined	NP_389934.1	1	yoqT	+	2193827	2193976	150	CDS	0.484775	21.4897	1.46998e-06	6.20742	0.0413749	0.0683681
conserved hypothetical protein, putative PBSX prophage protein	undefined	undefined	NP_389145.1	-	xkdI	+	1331245	1331730	486	CDS	3.80237	2.5585	0.00136519	6.16046	1.63768e-10	4.70508
conserved hypothetical protein	undefined	undefined		-	yuaE	+	3182707	3183195	489	CDS	6.80189	2.95106	2.1084e-06	6.03819	7.96194e-15	33.2528
putative stress response protein	COG3861	Function unknown	NP_390712.3	-	ysnF	+	2898931	2899752	822	CDS	5.28818	5.57173	6.55098e-05	5.82799	5.56008e-05	9.64908
conserved hypothetical protein, phage SPbeta	undefined	undefined	NP_389880.1	-	yosV	-	2157829	2158119	291	CDS	0.596395	3.53394	0.0428662	5.77376	0.00273155	0.314936
conserved hypothetical protein, putative PBSX prophage protein	undefined	undefined	YP_003097715.1	-	xkzB	+	1334815	1334964	150	CDS	0.711625	4.25622	0.0170761	5.76739	0.00320395	0.325229
heat stress induced protein	undefined	undefined	NP_388636.1	-	yflT	+	827455	827802	348	CDS	8.47675	3.04751	0.0111808	5.65622	9.57831e-05	97.3272
putative riboswitch	undefined	undefined			ydaO (swaO)	+	486092	486235	144	No_CDS	8.15466	6.15705	8.52278e-11	5.51798	1.79628e-09	57.7482
conserved hypothetical protein	COG5584	Function unknown		1	ytzB	+	3056479	3056796	318	CDS	7.29787	3.09316	3.9743e-06	5.35585	1.63711e-11	47.808
purine nucleoside transporter	COG1972	Nucleotide transport and metabolism	NP_391781.2	yes	nupG	+	4005752	4006945	1194	CDS	10.2653	3.628	1.44541e-06	5.29902	9.5619e-10	327.736
conserved hypothetical protein, putative PBSX prophage	undefined	undefined	NP_389149.2	-	xkdN	+	1334339	1334785	447	CDS	3.60208	2.51659	0.0132711	5.21949	5.88882e-06	4.4591
putative integral inner membrane protein	undefined	undefined	NP_389666.1	yes	yndM	-	1916006	1916545	540	CDS	1.20417	8.17168	8.98444e-06	5.03217	0.00319013	0.314936
PBSX phage protein, homolog of YqaO of the skin element	undefined	undefined	NP_389137.1	-	xtrA	+	1324149	1324355	207	CDS	1.13119	3.93033	0.0117143	5.0293	0.00277908	0.530333
putative transporter	undefined	undefined	NP_390647.1	yes	yrzE	+	2831915	2832367	453	CDS	1.98697	3.56771	0.000794995	5.02408	1.49787e-05	1.16477
transcriptional regulator of heat-shock genes	COG1420	Transcription	NP_390427.1	-	hrcA	-	2628606	2629637	1032	CDS	9.06639	2.58452	5.10872e-05	4.93776	1.89867e-11	192.562
conserved hypothetical protein	COG1853	Energy production and conversion	NP_391489.1	-	ywrF	+	3717999	3718616	618	CDS	5.5441	2.54503	0.000182535	4.87848	2.28112e-10	16.5747
putative glycosyltransferase	COG1819	Carbohydrate transport and metabolism	NP_389824.2	-	yojK	-	2117051	2118268	1218	CDS	3.89344	2.43472	0.000814793	4.65589	3.0852e-09	5.61651
anthranilate phosphoribosyltransferase	COG0547	Amino acid transport and metabolism	NP_390148.2	-	trpD	-	2374881	2375897	1017	CDS	7.12228	109.78	4.74e-33	4.64963	2.66783e-05	3.47032
putative hydrolase	COG0596	Coenzyme transport and metabolism|General function prediction only	NP_390264.1	-	yqjL	+	2476969	2477730	762	CDS	8.98376	35.296	5.91167e-17	4.60447	0.000122089	36.9649
putative pyrroline-5'-carboxylate reductase	COG0345	Amino acid transport and metabolism	NP_390438.1	-	comER	+	2641214	2642035	822	CDS	2.02472	42.693	2.20263e-16	4.57069	0.0418358	0.167907
conserved hypothetical protein, PBSX phage	undefined	undefined	NP_389148.1	-	xkdM	+	1333804	1334247	444	CDS	4.89383	2.99303	0.000129289	4.42585	2.3395e-07	11.4728
putative CoA-binding protein	COG1832	General function prediction only	NP_389690.1	-	yneT	+	1932671	1933078	408	CDS	6.37617	2.91901	1.24206e-05	4.25575	5.16692e-09	29.6927
putative thioredoxin or thiol-disulfide isomerase	COG0526	Posttranslational modification, protein turnover, chaperones	NP_388432.1	-	ydfQ	+	598729	599067	339	CDS	2.02598	3.33943	0.00098775	4.2508	7.47127e-05	1.30121
conserved hypothetical protein	undefined	undefined		-	yrzP	+	2755987	2756181	195	CDS	1.31957	5.52236	0.000271607	4.24142	0.00467356	0.551211
indole-3-glycerol phosphate synthase	COG0134	Amino acid transport and metabolism	NP_390147.3	-	trpC	-	2374139	2374888	750	CDS	6.68523	114.009	1.43203e-31	4.1986	0.000244716	2.46568
conserved hypothetical protein	undefined	undefined	NP_390360.1	yes	yqgW	+	2565715	2565888	174	CDS	6.46907	2.51467	0.00110275	4.19203	4.30854e-07	28.9619
putative hydrolase	COG0491	General function prediction only	NP_389590.1	-	pksB	+	1782713	1783390	678	CDS	2.85181	2.27836	0.0184772	4.18712	2.17505e-05	3.06467
general stress protein	COG3729	General function prediction only	NP_388321.1	-	gsiB	+	494506	494877	372	CDS	7.93756	3.60696	0.000414319	4.09908	0.0001261	79.5657
penicillin V acylase	COG3049	Cell wall/membrane/envelope biogenesis|General function prediction only	NP_391833.2	-	yxeI	-	4062543	4063529	987	CDS	5.02593	2.02866	0.00583088	4.0755	2.11247e-08	13.6422
hypothetical protein, phage SPbeta	undefined	undefined	NP_389982.1	-	yonU	-	2219281	2219469	189	CDS	5.44087	2.28677	0.000774845	4.07495	9.21671e-09	18.1993
Na+/H+ antiporter	COG0025	Inorganic ion transport and metabolism	NP_391222.1	yes	nhaK	-	3428331	3430343	2013	CDS	8.29981	2.29831	0.000136152	4.0128	2.29491e-10	125.966
2-amino-3-ketobutyrate CoA ligase (glycine acetyl transferase)	COG0156	Coenzyme transport and metabolism	NP_389582.1	-	kbl	+	1771517	1772695	1179	CDS	4.58259	2.45299	0.0071323	4.01131	2.71887e-05	7.87415
putative glycosyltransferase	COG1819	Carbohydrate transport and metabolism	NP_389104.1	-	yjiC	+	1292557	1293735	1179	CDS	4.20695	2.53899	0.00128518	3.9764	1.61441e-06	6.8811
putative monooxygenase (cytochrome P450)	COG2124	Secondary metabolites biosynthesis, transport and catabolism|Defense mechanisms	NP_389103.1	-	yjiB	+	1291344	1292534	1191	CDS	4.06167	2.53853	0.00624395	3.92553	5.36053e-05	6.77349
conserved hypothetical protein, phage SPbeta	undefined	undefined	NP_390015.1	yes	yomL	-	2246656	2247342	687	CDS	4.82432	11.5723	4.01947e-19	3.84594	2.69258e-06	4.49115
DNA repair protein, 6-O-methylguanine-DNA methyltransferase	COG1066	Posttranslational modification, protein turnover, chaperones	NP_387968.1	-	radA	+	106096	107472	1377	CDS	8.48997	7.42801	9.88597e-15	3.77459	3.0885e-07	87.9847
conserved hypothetical protein	COG4843	Function unknown	NP_388521.2	yes	yebE	+	697538	698092	555	CDS	6.16824	2.87501	0.000654696	3.76824	2.17505e-05	23.677
succinate-semialdehyde dehydrogenase	COG1012	Energy production and conversion	NP_388273.1	-	gabD	+	442950	444338	1389	CDS	8.2941	2.81776	7.40272e-06	3.74047	1.69781e-08	103.364
putative manganese-containing catalase	COG3546	Inorganic ion transport and metabolism	NP_388324.1	-	ydbD	-	495740	496561	822	CDS	6.87688	2.16052	0.0168353	3.683	4.65013e-05	40.1708
superoxide dismutase	COG0605	Inorganic ion transport and metabolism	NP_389815.1	-	sodF	+	2104056	2104901	846	CDS	1.07163	3.5503	0.0197155	3.6619	0.0204654	0.571797
prespore-specific regulatory gene	undefined	undefined	NP_391642.1	-	rsfA	+	3861437	3862213	777	CDS	1.01651	5.16971	0.00558968	3.65115	0.0492023	0.314936
conserved hypothetical protein	undefined	undefined	NP_389734.1	-	yoxB	+	2019797	2020567	771	CDS	4.85665	2.27649	0.034581	3.64238	0.000795417	12.6199
tRNA-Gly	undefined	undefined			trnSL-Gly1	+	967065	967138	74	tRNA	2.46911	3.33623	0.00114866	3.54007	0.000858882	1.74259
putative thiol management oxidoreductase component	COG2346	Inorganic ion transport and metabolism	NP_389038.1	-	yjbI	-	1234510	1234908	399	CDS	6.35616	4.46381	1.33613e-10	3.53659	1.0537e-07	28.5123
putative NADH-dependent butanol dehydrogenase	COG1979	Energy production and conversion		-	yugJ	-	3223471	3224634	1164	CDS	9.17766	1.99786	0.00290287	3.52837	4.59065e-08	258.421
two-component response regulator [YkoH]	COG0745	Signal transduction mechanisms|Transcription	NP_389208.1	-	ykoG	+	1391953	1392639	687	CDS	3.49055	2.22498	0.00314897	3.48458	2.34977e-06	4.80153
acetoin reductase/2,3-butanediol dehydrogenase	COG1063	Amino acid transport and metabolism|General function prediction only	NP_388505.1	-	bdhA	-	677911	678951	1041	CDS	9.50695	3.44819	1.22627e-06	3.4801	1.48086e-06	214.852
peptide methionine S-sulfoxide reductase	COG0225	Posttranslational modification, protein turnover, chaperones	NP_390052.1	-	msrA	-	2287529	2288062	534	CDS	6.00351	5.73341	4.38936e-15	3.46596	4.79317e-08	17.9693
aminomethyltransferase (glycine cleavage system protein T)	COG0404	Amino acid transport and metabolism	NP_390337.2	-	gcvT	-	2548245	2549333	1089	CDS	5.50221	2.33254	0.001959	3.46268	5.42163e-06	22.2264
putative conserved membrane protein	undefined	undefined		yes	ytvB	-	3105470	3105805	336	CDS	2.89663	2.24561	0.0071323	3.44486	2.24641e-05	3.41534
putative ABC transporter (ATP-binding protein)	COG1132	Defense mechanisms	NP_388703.1	yes	yfiC	+	895619	897433	1815	CDS	7.01936	2.38931	0.000325013	3.43796	3.84139e-07	48.5822
conserved hypothetical protein	COG0217	Transcription|Translation, ribosomal structure and biogenesis	NP_390660.1	-	yrbC	-	2843106	2843828	723	CDS	4.8188	2.70263	0.000998841	3.41233	5.42904e-05	12.6938
two-component response regulator [YycF]	COG0745	Signal transduction mechanisms|Transcription	NP_391921.1	-	walR	-	4153696	4154403	708	CDS	7.80196	4.16331	6.45955e-10	3.40774	1.7769e-07	73.4159
conserved hypothetical protein	COG2427	Function unknown	NP_389099.1	-	yjgD	+	1288541	1289101	561	CDS	4.69908	2.28059	0.0130302	3.39589	0.000211848	11.5703
bacteriophage PBSX N-acetylmuramoyl-L-alanine amidase	COG3409	Cell wall/membrane/envelope biogenesis	NP_389164.1	-	xlyA	+	1347289	1348182	894	CDS	4.3316	3.4148	2.12759e-05	3.33226	4.34172e-05	7.93428
conserved hypothetical protein	undefined	undefined	NP_388844.1	-	yhdX	+	1038653	1038760	108	CDS	4.1829	13.0318	3.31765e-09	3.29903	0.00879727	2.66505
two-component sensor histidine kinase [DesR]	COG4585	Signal transduction mechanisms	NP_389800.1	yes	desK	+	2090574	2091686	1113	CDS	4.41002	4.03089	2.38227e-08	3.29403	4.03185e-06	7.13532
lytic transglycosylase, SPbeta phage protein	COG0739	Cell wall/membrane/envelope biogenesis	NP_390018.2	1	cwlP	+	2249154	2256011	6858	CDS	4.18567	3.04606	0.000626396	3.23013	0.000385053	6.50604
defective prophage PBSX putative enzyme	undefined	undefined	NP_389162.1	yes	xhlA	+	1346731	1347000	270	CDS	3.12756	2.94373	0.000620808	3.186	0.000298679	3.87643
thiamine pyrophosphate riboswitch	undefined	undefined			tswC	+	3179105	3179206	102	No_CDS	7.71106	6.37081	2.69936e-08	3.17144	0.000613246	51.4129
nitrogen-regulated PII-like regulator protein	COG0347	Signal transduction mechanisms|Amino acid transport and metabolism	NP_391533.1	-	glnK	+	3758016	3758366	351	CDS	5.72853	2.53809	0.000654696	3.12188	3.5753e-05	22.0807
putative metal-dependent hydrolase	COG2220	Carbohydrate transport and metabolism	NP_390819.2	-	ytkL	-	3009915	3010598	684	CDS	8.55642	2.45922	6.34142e-05	3.1098	5.92275e-07	147.597
small multidrug resistance efflux transporter	COG2076	Defense mechanisms	NP_389612.1	yes	ebrA	-	1865058	1865375	318	CDS	3.1016	4.16364	0.000685441	3.10253	0.00956618	2.85045
ribonuclease	COG0328	Replication, recombination and repair	NP_390080.2	-	ypeP	-	2308967	2309647	681	CDS	4.96689	2.98198	5.20629e-06	3.09708	3.584e-06	13.2907
cell division inhibitor	COG1388	Cell wall/membrane/envelope biogenesis	NP_389669.1	1	yneA	+	1918406	1918723	318	CDS	1.91914	2.27229	0.0480179	3.09134	0.00558536	1.61188
conserved hypothetical protein	COG1331	General function prediction only	NP_391959.1	-	yyaO	+	4189406	4189645	240	CDS	3.17406	3.22123	2.15141e-05	3.06004	9.65642e-05	3.24287
hypothetical protein	undefined	undefined	NP_390211.1	1	ypuD	-	2431737	2432081	345	CDS	5.16819	5.07382	9.73392e-11	3.05109	1.67103e-05	12.2887
putative 4-hydroxyphenylacetate-3-hydroxylase	COG2368	Secondary metabolites biosynthesis, transport and catabolism	NP_389743.2	-	yoaI	+	2031439	2032890	1452	CDS	1.4659	2.20302	0.0492583	3.03218	0.00436623	1.28033
protease required for RsiW anti-sigma(W) degradation	COG2339	Signal transduction mechanisms	NP_390175.1	yes	prsW	-	2400208	2400864	657	CDS	7.40435	2.44005	9.98846e-05	3.02676	1.67145e-06	69.583
putative lipoprotein	undefined	undefined	NP_391365.1	-	yvcA	-	3581965	3582690	726	CDS	4.54227	3.21072	0.0115821	3.01756	0.0192122	9.98372
T-Box riboswitch specific of tyrosine tRNA ligase	undefined	undefined			tboY	-	3037895	3038168	274	No_CDS	10.171	39.6184	5.22268e-40	2.97021	1.90933e-05	60.2602
putative oxidoreductase	COG2130	Secondary metabolites biosynthesis, transport and catabolism|General function prediction only	NP_388626.1	1	yfmJ	-	817810	818829	1020	CDS	7.00686	3.48734	4.71382e-08	2.96938	3.16066e-06	43.2674
conserved hypothetical protein	COG4844	Function unknown		-	yuzB	-	3308368	3308604	237	CDS	7.09507	7.33478	6.05932e-17	2.96874	6.6635e-06	29.0694
putative 3-oxoacyl-acyl-carrier protein reductase	COG1028	Lipid transport and metabolism|Secondary metabolites biosynthesis, transport and catabolism|General function prediction only	NP_390820.1	-	ytkK	-	3010661	3011428	768	CDS	7.27954	2.06035	0.00125992	2.95548	1.28281e-06	63.5285
conserved hypothetical protein	COG4768	Function unknown	NP_389733.1	yes	yoxC	+	2019421	2019726	306	CDS	4.71843	3.28783	0.00225593	2.92919	0.00699745	10.5756
FMN-containing NADPH-linked nitro/flavin reductase	COG0778	Energy production and conversion	NP_391690.1	-	nfrAA	-	3911477	3912226	750	CDS	7.90914	2.16328	0.00285744	2.91675	3.43925e-05	112.415
cell wall hydrolase related to spore cortex-lytic enzymes	COG3773	Cell cycle control, cell division, chromosome partitioning|Cell wall/membrane/envelope biogenesis	NP_389265.1	-	ykvT	+	1448506	1449132	627	CDS	1.98505	6.62504	1.06583e-05	2.90146	0.02645	1.14359
bacteriophage PBSX holin	undefined	undefined	NP_389163.1	yes	xhlB	+	1347013	1347276	264	CDS	2.52473	2.34311	0.00529512	2.89969	0.00046113	2.94823
putative methyltransferase, phage SPbeta	undefined	undefined	NP_389979.1	1	yopA	-	2215460	2216776	1317	CDS	5.24179	4.58312	5.45833e-10	2.89712	2.80401e-05	11.9507
biosynthesis of neotrehalosadiamine (3,3'-diamino-3,3'-dideoxy-alpha,	COG0399	Cell wall/membrane/envelope biogenesis	NP_388936.1	-	ntdA	-	1128286	1129611	1326	CDS	1.09356	3.35892	0.00503829	2.89489	0.0216615	0.818365
lytic exoenzyme associated with defective prophage PBSX	undefined	undefined	NP_389161.2	1	xepA	+	1345839	1346678	840	CDS	3.30352	2.5595	0.0015463	2.89052	0.000389953	4.93709
HtrA-like serine protease	COG0265	Posttranslational modification, protein turnover, chaperones		1	htrB	-	3384070	3385446	1377	CDS	7.53613	2.42586	2.98209e-05	2.82028	1.3757e-06	86.0085
conserved hypothetical protein, putative PBSX prophage protein	undefined	undefined	NP_389156.1	-	xkdU	+	1342380	1342958	579	CDS	2.24822	2.65297	0.00521708	2.81283	0.0036517	2.25204
putative serine/threonine-protein kinase	COG2112	Signal transduction mechanisms	NP_390656.2	-	yrzF	+	2840110	2840757	648	CDS	7.03414	15.7132	3.90816e-30	2.80475	1.8536e-05	17.8054
putative methylcrotonoyl-CoA carboxylase	COG4799	Lipid transport and metabolism	NP_389703.2	-	yngE	-	1949682	1951217	1536	CDS	2.49829	6.18397	3.53548e-09	2.78635	0.00524767	1.32209
putative thiol management oxidoreductase component	COG2761	Posttranslational modification, protein turnover, chaperones	NP_389037.2	-	yjbH	-	1233614	1234513	900	CDS	7.00868	3.26642	2.31418e-07	2.76133	1.39239e-05	55.3062
transcriptional regulator sensing organic peroxides	COG1846	Transcription	NP_389198.1	-	ohrR	-	1381434	1381877	444	CDS	5.39007	2.98881	2.32413e-05	2.7606	0.000124681	16.8256
thiamine transporter, permease component	COG4721	Coenzyme transport and metabolism	NP_389206.2	yes	thiV	-	1390439	1391038	600	CDS	3.13928	6.21449	2.1669e-10	2.75689	0.00162974	2.48229
phosphotransferase system (PTS) fructose-specific enzyme IID component	COG3716	Carbohydrate transport and metabolism	NP_390582.1	yes	levG	-	2760233	2761060	828	CDS	3.3093	2.45578	0.0238606	2.74141	0.0128262	3.91848
putative factor	COG3557	Function unknown	NP_388748.3	-	ygaC	+	938731	939261	531	CDS	7.05044	2.97368	2.23963e-06	2.73205	1.83597e-05	54.958
thiamine pyrophosphate riboswitch	undefined	undefined			tswE	+	1607367	1607468	102	No_CDS	3.43111	2.25102	0.00960497	2.73097	0.00141676	5.17366
extracellular serine protease	COG1404	Posttranslational modification, protein turnover, chaperones	NP_391688.1	1	vpr	+	3907844	3910264	2421	CDS	3.36109	3.22991	0.000565468	2.7305	0.00451436	4.4022
putative enzyme with DAC domain	COG1624	Signal transduction mechanisms	NP_389825.3	-	yojJ	-	2118504	2119127	624	CDS	3.30007	2.28043	0.0245087	2.70556	0.0071828	4.52864
alkaline phosphatase A	COG1785	Inorganic ion transport and metabolism|General function prediction only	NP_388822.2	1	phoA	-	1017083	1018468	1386	CDS	4.21328	10.0598	1.49079e-12	2.68864	0.00444301	4.0727
transcriptional regulator	COG4463	Transcription	NP_387964.1	-	ctsR	+	101449	101913	465	CDS	7.02586	2.02258	0.0138193	2.66345	0.000585626	69.3628
N-formyl-4-amino-5-aminomethyl-2- methylpyrimidinedeformylase	COG0624	Amino acid transport and metabolism	NP_389418.2	-	thiQ	+	1607556	1608836	1281	CDS	3.7049	8.32916	5.92546e-16	2.65124	0.00129149	2.55639
putative integral inner membrane protein	undefined	undefined	NP_389221.1	yes	ykoS	+	1401772	1403466	1695	CDS	2.01882	2.56472	0.00532243	2.64564	0.00552359	1.68481
putative base plate assembly protein, putative PBSX prophage protein	COG3299	Mobilome: prophages, transposons	NP_389155.1	-	xkdT	+	1341350	1342396	1047	CDS	3.20271	2.53882	0.00306643	2.63971	0.00241257	4.59525
thiamine binding protein	undefined	undefined	NP_389207.1	-	thiU	-	1391040	1391642	603	CDS	4.36657	6.66553	1.84221e-13	2.62623	0.000486496	5.83044
hypothetical protein	undefined	undefined	NP_388922.1	-	yhzC	-	1116583	1116816	234	CDS	5.03738	4.13959	1.16069e-08	2.61291	0.000202866	13.3244
peptide methionine R-sulfoxide reductase	COG0229	Posttranslational modification, protein turnover, chaperones	NP_390051.1	-	msrB	-	2287097	2287528	432	CDS	6.29026	6.04678	2.12215e-17	2.60407	1.22864e-05	22.4804
hypothetical protein	undefined	undefined	YP_003097679.1	-	yczO	-	455771	455935	165	CDS	5.794	3.58403	0.000261503	2.59496	0.00813745	20.7715
small multidrug efflux transporter	COG2076	Defense mechanisms	NP_389611.1	yes	ebrB	-	1864691	1865044	354	CDS	4.02264	2.64416	0.00158434	2.57671	0.00260113	7.73578
putative hydrolase	COG1073	Signal transduction mechanisms	NP_390245.1	1	yqkD	+	2460664	2461581	918	CDS	4.47685	3.04148	7.74952e-06	2.53999	0.000298571	8.65766
glycolate oxidase subunit	COG0277	Energy production and conversion	NP_390746.1	-	glcD	+	2933185	2934597	1413	CDS	8.30887	3.99504	0.000116285	2.52229	0.0123543	105.274
cysteine desulfurase involved in tRNA thiolation	COG1104	Amino acid transport and metabolism	NP_390629.2	-	iscSA	-	2810559	2811698	1140	CDS	8.96139	3.16331	2.19123e-07	2.49778	5.45014e-05	219.257
conserved hypothetical protein, putative PBSX prophage protein	undefined	undefined	NP_389153.1	-	xkdR	+	1340609	1340875	267	CDS	1.67974	3.42384	0.00152322	2.49568	0.0306707	1.35326
putative dipeptidase	COG0624	Amino acid transport and metabolism		-	ytjP	-	3067420	3068811	1392	CDS	8.72995	2.0947	0.00137974	2.47455	9.40069e-05	206.099
putative metal-dependent phosphohydrolase	undefined	undefined		-	yueE	-	3264678	3265208	531	CDS	6.00229	2.71548	0.000721873	2.46975	0.00272126	32.3341
putative permease	COG0701	Function unknown	NP_388207.1	yes	ycgR	-	350858	351742	885	CDS	6.46264	3.41984	6.49055e-06	2.44398	0.00144361	39.4952
1-hydroxy-2-methyl-2-(E)-butenyl 4-diphosphate reductase	COG0761	Lipid transport and metabolism	NP_390395.2	-	ispH	+	2596535	2597479	945	CDS	7.51464	2.43842	0.000110272	2.44343	0.000132375	91.2189
phosphoribosyl anthranilate isomerase	COG0135	Amino acid transport and metabolism	NP_390146.3	-	trpF	-	2373487	2374134	648	CDS	6.82513	50.8058	1.36979e-24	2.41518	0.0191407	6.03922
murein transglycosylase	COG1376	Cell wall/membrane/envelope biogenesis	NP_389287.1	-	ykuD	-	1476518	1477012	495	CDS	4.18517	2.74858	2.27796e-05	2.41449	0.000366493	8.98862
membrane bound serine protease Do, quality control protease (heat-shock protein)	COG0265	Posttranslational modification, protein turnover, chaperones	NP_389173.2	1	htrA	-	1357936	1359285	1350	CDS	6.28562	2.93499	2.25364e-06	2.41306	0.000161859	35.4622
putative hydrolase	COG0561	Coenzyme transport and metabolism|General function prediction only	NP_388864.2	-	yhaX	+	1056702	1057568	867	CDS	6.96693	3.12817	6.90957e-06	2.38901	0.000825726	40.5431
two-component sensor histidine kinase [YkoG]	COG3850	Signal transduction mechanisms	NP_389209.1	yes	ykoH	+	1392643	1394007	1365	CDS	3.97807	2.44917	0.000392068	2.37983	0.00082743	7.54775
putative transposon-related lytic enzyme	COG0741	Cell wall/membrane/envelope biogenesis	NP_389794.1	1	yocA	+	2085303	2085980	678	CDS	8.89068	14.9892	2.01994e-30	2.37295	0.000194839	62.7256
hypothetical protein	undefined	undefined		?	ypuC	-	2433631	2433885	255	CDS	2.05771	4.44477	8.13448e-06	2.3651	0.0280887	1.23887
putative metallophosphoesterase	COG1408	General function prediction only	NP_389288.2	1	ykuE	-	1477069	1477929	861	CDS	4.79536	2.73776	1.07635e-05	2.35175	0.000298852	14.2367
conserved hypothetical protein, putative PBSX prophage protein	undefined	undefined	NP_389154.1	-	xkdS	+	1340932	1341357	426	CDS	2.49222	3.51886	0.000465068	2.34247	0.0284789	2.39878
putative transcriptional regulator (DeoR family)	COG1349	Transcription|Carbohydrate transport and metabolism		-	ytzE	+	3072401	3072622	222	CDS	8.00052	28.8961	2.01994e-30	2.33808	0.00290144	19.5871
transcriptional regulator of cysteine biosynthesis	COG1959	Transcription	NP_390630.2	-	cymR	-	2811717	2812133	417	CDS	6.45329	2.06648	0.00918188	2.33377	0.00249526	47.3565
galacturonate isomerase	COG1904	Carbohydrate transport and metabolism	NP_389112.1	-	uxaC	+	1300450	1301871	1422	CDS	4.29288	3.96713	2.49161e-05	2.33213	0.0157442	5.1419
putative enzyme with DAC domain protein	COG1624	Signal transduction mechanisms	NP_388056.2	yes	ybbP	+	196213	197034	822	CDS	8.22613	4.99401	5.58683e-12	2.28592	0.000558096	87.2375
ATP synthase (subunit i)	undefined	undefined	NP_391569.1	yes	atpI	-	3787620	3788003	384	CDS	10.286	2.41367	0.000187668	2.2723	0.000613246	523.688
putative phage protein	COG2135	Posttranslational modification, protein turnover, chaperones	NP_389769.1	-	yobE	+	2057801	2058460	660	CDS	4.80755	4.17227	4.42009e-08	2.26495	0.00298278	11.1951
conserved hypothetical protein	undefined	undefined	NP_388857.1	-	yheE	-	1050443	1050661	219	CDS	4.21112	5.56752	2.7119e-12	2.25537	0.00278453	5.12617
small cytoplasmic RNA (scRNA, 4.5S RNA), signal recognition particle-like (SRP) component	undefined	undefined	-	-	scr	+	26379	26732	354	No_CDS	12.8354	1.99375	0.00573012	2.24704	0.00123624	3838.4
putative regulatory protein	COG3679	Signal transduction mechanisms	NP_389382.1	-	ylbF	+	1568420	1568869	450	CDS	9.22539	9.2089	6.17567e-21	2.24163	0.000655056	121.868
putative integral inner membrane protein	undefined	undefined	NP_390696.2	yes	ysxD	+	2879363	2879860	498	CDS	4.95247	3.52803	9.92559e-07	2.23732	0.00288583	13.1728
blue light GTP-binding receptor	COG1366	Signal transduction mechanisms		-	ytvA	+	3106210	3106995	786	CDS	5.95975	2.0796	0.00144291	2.23021	0.000549895	32.922
conserved hypothetical protein	COG4493	Function unknown	NP_389348.1	-	yktB	-	1536235	1536873	639	CDS	7.40217	2.07291	0.000567031	2.22221	0.000184862	91.2474
lysine riboswitch	undefined	undefined			kswC	-	2910872	2911051	180	No_CDS	5.61786	2.55505	6.47314e-05	2.20294	0.00109824	23.3368
putative kinase/phosphotransferase	COG0510	Coenzyme transport and metabolism		-	ytmP	-	3060674	3061288	615	CDS	8.07401	4.75318	2.45533e-08	2.18918	0.00679662	92.6881
conserved hypothetical protein	undefined	undefined	NP_390067.1	1	ypjP	-	2298535	2299146	612	CDS	6.48969	2.34237	0.000438692	2.18762	0.00154284	47.9557
T-box riboswitch specific of proline tRNA	undefined	undefined			tboWA	-	1219164	1219378	215	No_CDS	7.28021	4.78943	1.1871e-10	2.17947	0.00197414	56.0319
conserved hypothetical protein	COG4955	Function unknown	NP_390184.1	-	ypbB	-	2408405	2409463	1059	CDS	5.57852	2.06841	0.00172147	2.17825	0.000909327	26.0108
putative metal-dependent phosphohydrolase	COG1418	Translation, ribosomal structure and biogenesis|General function prediction only	NP_390072.1	-	ypgQ	-	2303920	2304537	618	CDS	4.27457	2.09744	0.00105336	2.1709	0.000794454	9.36193
putative nitric-oxide reductase	COG0714	General function prediction only	NP_389821.1	-	yojN	-	2113764	2114678	915	CDS	6.34291	2.36854	0.000903428	2.15327	0.00392883	42.7855
DNA binding protein	COG0718	General function prediction only	NP_387901.1	-	yaaK	+	28529	28852	324	CDS	7.90944	2.82704	8.53721e-05	2.14304	0.00521435	109.25
negative regulator of transcription of ribonucleotide reductase nrd genes and operons	COG1327	Transcription	NP_390778.1	-	nrdR	-	2965681	2966139	459	CDS	6.49276	4.38351	1.298e-10	2.13873	0.00152346	31.8548
putative phosphatidylglycerophosphatase	COG1267	Lipid transport and metabolism	NP_390066.1	-	ypjQ	-	2297984	2298517	534	CDS	6.6909	2.12931	0.00218413	2.13596	0.00243408	55.0501
6-carboxyhexanoate-CoA ligase (pimeloyl-CoA synthase)	COG1424	Coenzyme transport and metabolism		-	bioW	-	3094679	3095455	777	CDS	3.18716	4.2691	3.58227e-07	2.13059	0.0204654	2.63476
conserved hypothetical protein, PBSX phage protein	COG3953	Mobilome: prophages, transposons	NP_389150.2	yes	xkdO	+	1334966	1338964	3999	CDS	5.8417	3.68857	6.03241e-05	2.12818	0.02645	27.0536
conserved hypothetical protein	COG4918	Function unknown	NP_390247.1	-	yqkB	-	2461873	2462196	324	CDS	4.92862	2.03816	0.00717544	2.12294	0.00514632	17.6835
adaptor protein controlling oligomerization of the AAA+ protein ClpC	COG4862	Transcription|Signal transduction mechanisms|Cell motility	NP_389034.1	-	mecA	+	1229068	1229724	657	CDS	8.98552	8.91489	9.86983e-21	2.11766	0.00149909	125.234
putative Fe-S oxidoreductase, radical SAM superfamily	COG0535	General function prediction only	NP_388677.2	-	yfkA	-	868007	869128	1122	CDS	8.57961	4.795	3.46948e-10	2.09647	0.00420665	114.658
putative integral inner membrane protein	undefined	undefined	NP_388304.1	yes	ydaH	+	474731	475540	810	CDS	7.21615	11.5466	2.16559e-12	2.08727	0.0387819	28.9102
putative protein involved in cell division or replication	COG2001	Translation, ribosomal structure and biogenesis	NP_389396.1	-	mraZ	+	1580121	1580552	432	CDS	8.73132	2.29983	0.00048255	2.08336	0.00260318	217.67
conserved hypothetical protein	undefined	undefined	YP_003097741.1	-	yoyC	-	2122672	2122950	279	CDS	6.45067	2.30748	0.000916271	2.07928	0.00464369	47.1134
two-component apoptosis factor (toxin/antitoxin system)	undefined	undefined	NP_389166.1	yes	spoIISA	-	1348612	1349358	747	CDS	7.7024	10.528	1.25268e-23	2.07507	0.00217642	41.8065
two-component apoptotic control system component B (antitoxin)	undefined	undefined	NP_389165.1	-	spoIISB	-	1348442	1348612	171	CDS	5.95546	8.03255	8.22774e-20	2.06653	0.00262875	15.5788
conserved hypothetical protein	undefined	undefined	NP_391641.1	-	ywzC	-	3860998	3861222	225	CDS	4.63393	2.86807	0.000322492	2.05969	0.0190345	11.2241
putative integral inner membrane protein	COG1963	General function prediction only		yes	yuiD	+	3298077	3298553	477	CDS	6.37449	2.20852	0.000236997	2.04925	0.00113721	43.4279
putative lyase/dioxygenase	COG0346	Secondary metabolites biosynthesis, transport and catabolism	NP_389838.1	-	yodE	-	2129082	2129993	912	CDS	3.40483	4.9548	2.24915e-08	2.04705	0.0295035	3.23655
diadenylate cyclase, DNA integrity scanning protein, cell cycle checkpoint DNA scanning protein	COG1623	Signal transduction mechanisms	NP_387969.1	-	disA	+	107476	108558	1083	CDS	8.08071	7.0989	2.02722e-13	2.02535	0.0104003	79.3826
O6-alkylguanine DNA alkyltransferase	COG0350	Replication, recombination and repair	NP_389237.1	-	ogt	+	1421426	1421923	498	CDS	4.90799	2.35948	0.000960461	2.01578	0.00959039	15.4275
glutamate racemase	COG0796	Cell wall/membrane/envelope biogenesis	NP_390558.1	-	yrpC	+	2738308	2739105	798	CDS	4.0866	2.2505	0.014897	2.00995	0.0428555	9.98063
