# Supplementary material for: Membrane Localization of RNase Y Is Important for Global Gene Expression in Bacillus subtilis
Source: Int J Mol Sci. 2024 Aug 5;25(15):8537. doi: 10.3390/ijms25158537 (PMC11313650; doi:10.3390/ijms25158537)
Supplement: Supplementary file 1 [file ijms-25-08537-s001.zip › Table S5.xlsx]

## Sheet: Table S5 Riboswitches
Table S5
Differential gene expression analysis of riboswitches, 5' leader regions and non coding RNAs
color code	red	up regulated FC ≥ 2
	blue	down regulated FC ≤ -2
	yellow	FDR ≤ 0,05										∆rny vs WT			ΔTMD vs WT			∆rny vs WT		ΔTMD vs WT
function			prot accession	TMD	geneName	strand	start	end	length	type	logCPM	logFC	PValue	FDR	logFC	PValue	FDR	FC	FDR	FC	FDR	WT levels
T-Box riboswitch specific of tyrosine tRNA ligase	undefined	undefined			tboY	-	3037895	3038168	274	No_CDS	10.171	5.3081	2.54455e-43	5.22268e-40	1.57057	2.0884e-06	1.90933e-05	39.6184	5.22268e-40	2.97021	1.90933e-05	60.2602
PyrR	undefined	undefined			BSU_misc_RNA_28	+	1620331	1620445	115	No_CDS	5.7451	4.59437	0.00238738	0.00732999	0.120639	0.927723	0.954701	24.157	0.00732999	1.08722	0.954701	3.27948
flavin riboswitch	undefined	undefined			fswA	-	2431473	2431617	145	No_CDS	8.69007	4.46984	3.56676e-37	4.88052e-34	0.790877	0.0112841	0.0301963	22.1592	4.88052e-34	1.73013	0.0301963	44.0792
PyrR	undefined	undefined			BSU_misc_RNA_27	+	1618853	1618970	118	No_CDS	7.39549	3.72313	0.0023659	0.00728038	-0.520677	0.638555	0.741099	13.2061	0.00728038	-1.43463	0.741099	20.3031
T-box riboswitch specific of threonine tRNA ligase	undefined	undefined			tboT	-	2961232	2961479	248	No_CDS	9.10427	3.66774	1.01607e-23	1.34547e-21	-0.71542	0.0329862	0.072761	12.7087	1.34547e-21	-1.64196	0.072761	90.7652
thiamine pyrophosphate riboswitch	undefined	undefined			tswD	+	955655	955762	108	No_CDS	6.02046	3.14823	3.57102e-14	1.02511e-12	2.78037	1.38966e-11	4.91772e-10	8.86566	1.02511e-12	6.87027	4.91772e-10	11.3899
guanine riboswitch (nupG)	undefined	undefined			gswB	+	4005523	4005625	103	No_CDS	3.64041	3.14159	2.0734e-10	3.16406e-09	3.22891	8.4844e-11	2.48775e-09	8.82496	3.16406e-09	9.37561	2.48775e-09	1.85551
thiamine pyrophosphate riboswitch	undefined	undefined			tswC	+	3179105	3179206	102	No_CDS	7.71106	2.67148	2.16343e-09	2.69936e-08	1.66514	0.000116375	0.000613246	6.37081	2.69936e-08	3.17144	0.000613246	51.4129
putative riboswitch (c-di-AMP riboswitch)	undefined	undefined			ydaO (swaO)	+	486092	486235	144	No_CDS	8.15466	2.62224	4.21468e-12	8.52278e-11	2.46414	5.86362e-11	1.79628e-09	6.15705	8.52278e-11	5.51798	1.79628e-09	57.7482
S-adenosylmethionine riboswitch	undefined	undefined			mswG	-	3129195	3129333	139	No_CDS	8.62057	2.44507	9.17341e-14	2.44525e-12	-0.18962	0.545416	0.662381	5.44552	2.44525e-12	-1.14046	0.662381	145.009
glycine riboswitch	undefined	undefined			swgA	-	2549407	2549606	200	No_CDS	2.94178	2.36123	1.52376e-08	1.66357e-07	2.67746	1.52824e-10	4.1404e-09	5.13807	1.66357e-07	6.39727	4.1404e-09	1.81096
T-box riboswitch specific of proline tRNA	undefined	undefined			tboWA	-	1219164	1219378	215	No_CDS	7.28021	2.25985	6.01501e-12	1.1871e-10	1.12398	0.000440666	0.00197414	4.78943	1.1871e-10	2.17947	0.00197414	56.0319
thiamine pyrophosphate riboswitch	undefined	undefined			tswA	+	1242262	1242370	109	No_CDS	4.49513	1.94996	1.08426e-07	1.01619e-06	-0.159161	0.673114	0.769674	3.86364	1.01619e-06	-1.11664	0.769674	10.5086
flavin mononucleotide riboswitch	undefined	undefined			fswB	-	2410581	2410888	308	No_CDS	5.79051	1.93805	6.22396e-10	8.77985e-09	0.255006	0.412823	0.536617	3.83188	8.77985e-09	1.19334	0.536617	26.5608
S-adenosylmethionine riboswitch	undefined	undefined			mswC	-	1424527	1424683	157	No_CDS	3.97326	1.57915	9.47302e-05	0.000437421	0.212994	0.603874	0.712533	2.98794	0.000437421	1.15909	0.712533	9.70231
6Sb RNA	undefined	undefined			ssrSB	-	2814491	2814691	201	No_CDS	9.45085	1.52522	4.73868e-07	3.81417e-06	0.791735	0.00796105	0.0226945	2.8783	3.81417e-06	1.73115	0.0226945	353.449
AdoMet riboswitch	undefined	undefined			mswF	-	2025160	2025251	92	No_CDS	0.325085	1.52084	0.065615	0.121056	1.92998	0.0184367	0.0454006	2.86958	0.121056	3.8105	0.0454006	0.346107
PyrR	undefined	undefined			BSU_misc_RNA_26	+	1618161	1618277	117	No_CDS	1.82265	1.43205	0.0187859	0.0428662	-0.518193	0.438683	0.562396	2.6983	0.0428662	-1.43216	0.562396	1.98313
L19_leader	undefined	undefined			BSU_misc_RNA_30	+	1675981	1676022	42	No_CDS	7.79973	1.41967	0.000556641	0.00208868	-0.914494	0.0253726	0.0589454	2.67525	0.00208868	-1.88491	0.0589454	159.114
T-box riboswitch specific of isoleucine tRNA	undefined	undefined			iswA	+	1613078	1613304	227	No_CDS	7.97656	1.38762	1.25872e-05	7.09756e-05	-0.240269	0.443605	0.566764	2.61647	7.09756e-05	-1.18121	0.566764	161.641
ykkC-yxkD (guanidine)	undefined	undefined			BSU_misc_RNA_16	+	1376328	1376439	112	No_CDS	1.91663	1.38163	0.0105299	0.0258216	0.178732	0.755882	0.831079	2.60562	0.0258216	1.13189	0.831079	2.20823
preQ1 riboswitch	undefined	undefined			qswA	+	1439274	1439318	45	No_CDS	0.596139	1.37697	0.038529	0.0777651	1.60756	0.0165773	0.0415192	2.59723	0.0777651	3.04735	0.0415192	0.540625
L20_leader (infC)	undefined	undefined			BSU_misc_RNA_47	-	2953408	2953538	131	No_CDS	9.92667	1.36589	3.52422e-05	0.000182894	0.123023	0.704761	0.793743	2.57735	0.000182894	1.08901	0.793743	634.779
lysine riboswitch	undefined	undefined			kswC	-	2910872	2911051	180	No_CDS	5.61786	1.35335	1.12905e-05	6.47314e-05	1.13943	0.000224732	0.00109824	2.55505	6.47314e-05	2.20294	0.00109824	23.3368
adenine riboswitch	undefined	undefined			aswA	-	626346	626446	101	No_CDS	1.22627	1.31492	0.0553827	0.105399	0.144503	0.844097	0.897817	2.48788	0.105399	1.10535	0.897817	1.0961
T-box riboswitch specific of valine tRNA	undefined	undefined			tboV	-	2869366	2869588	223	No_CDS	7.5641	1.21436	4.37196e-05	0.000222115	0.193625	0.5109	0.63075	2.32038	0.000222115	1.14363	0.63075	118.385
thiamine pyrophosphate riboswitch	undefined	undefined			tswE	+	1607367	1607468	102	No_CDS	3.43111	1.17058	0.00328043	0.00960497	1.44941	0.000300608	0.00141676	2.25102	0.00960497	2.73097	0.00141676	5.17366
thiamine pyrophosphate riboswitch	undefined	undefined			tswB	-	1391739	1391851	113	No_CDS	2.36631	1.12539	0.0102831	0.0253221	0.62548	0.169476	0.269337	2.1816	0.0253221	1.54272	0.269337	3.28831
T-box riboswitch specific of thronine tRNA ligase	undefined	undefined			tboTA	-	3856479	3856700	222	No_CDS	5.18436	1.01742	0.00060162	0.00223903	-0.152064	0.614739	0.720795	2.0243	0.00223903	-1.11116	0.720795	25.7605
S-adenosylmethionine riboswitch	undefined	undefined			mswB	-	1385736	1385891	156	No_CDS	4.83927	0.953269	0.0136866	0.032476	1.2687	0.00111458	0.00432862	1.93625	0.032476	2.40944	0.00432862	18.0037
T-box riboswitch controlling synthesis of histidine and aspartate tRNA ligases	undefined	undefined			tboH	-	2817899	2818131	233	No_CDS	8.21684	0.927189	0.0191435	0.0435852	0.422809	0.282716	0.399363	1.90157	0.0435852	1.34053	0.399363	186.507
glmS	undefined	undefined			BSU_misc_RNA_5	+	200017	200187	171	No_CDS	4.87878	0.899285	0.0831632	0.147786	0.236278	0.648647	0.748706	1.86514	0.147786	1.17795	0.748706	24.6483
guanine riboswitch	undefined	undefined			gswA	-	2320113	2320213	101	No_CDS	3.96239	0.684642	0.0588914	0.110843	-1.56414	8.98333e-05	0.000495653	1.6073	0.110843	-2.95701	0.000495653	12.8811
T-box riboswitch specific of tyrosine tRNA ligase	undefined	undefined			tboYB	+	3946910	3947116	207	No_CDS	2.48922	0.48564	0.206492	0.30502	-0.865213	0.0426748	0.0896979	1.40021	0.30502	-1.82161	0.0896979	5.73399
guanine riboswitch	undefined	undefined			gswD	+	698369	698471	103	No_CDS	4.86864	0.333083	0.282321	0.391794	-0.398207	0.208752	0.317262	1.2597	0.391794	-1.31787	0.317262	27.2629
T-box riboswitch specific of proline tRNA	undefined	undefined			pswB	+	1378233	1378443	211	No_CDS	5.64624	0.283284	0.531266	0.63693	-0.0639364	0.887886	0.930026	1.21696	0.63693	-1.04531	0.930026	50.0131
6Sa RNA	undefined	undefined			ssrSA	-	2095909	2096111	203	No_CDS	6.46043	0.185156	0.586505	0.686514	1.13044	0.000995288	0.00392883	1.13694	0.686514	2.18925	0.00392883	57.2524
S-adenosylmethionine riboswitch	undefined	undefined			mswD	+	1426876	1426976	101	No_CDS	1.95574	0.0570266	0.890419	0.926063	-0.396983	0.365377	0.487287	1.04032	0.926063	-1.31675	0.487287	4.5063
lysine riboswitch	undefined	undefined			kswB	-	3421169	3421348	180	No_CDS	6.47112	-0.0584864	0.847384	0.8956	1.34053	1.26851e-05	9.1355e-05	-1.04137	0.8956	2.53244	9.1355e-05	63.5186
S-adenosylmethionine riboswitch	undefined	undefined			mswK	-	1180685	1180802	118	No_CDS	3.79933	-0.158945	0.686683	0.771016	-0.7114	0.0788446	0.146517	-1.11647	0.771016	-1.63739	0.146517	18.8531
T-box riboswitch controlling synthesis of an amino acid transporter	undefined	undefined			tboX	-	3491322	3491557	236	No_CDS	5.32877	-0.205812	0.583714	0.683637	0.0845444	0.822024	0.880587	-1.15333	0.683637	1.06035	0.880587	49.1988
S-adenosylmethionine riboswitch	undefined	undefined			mswE	+	1630115	1630220	106	No_CDS	1.69048	-0.28645	0.554142	0.658775	-1.94511	0.000561868	0.00241262	-1.21964	0.658775	-3.85068	0.00241262	4.6986
T-box riboswitch specific of tryptophane tRNA ligase	undefined	undefined			tboW	+	276815	277062	248	No_CDS	6.58395	-0.315499	0.325932	0.437668	0.511786	0.111034	0.193707	-1.24444	0.437668	1.42581	0.193707	95.3345
T-box riboswitch specific of leucine tRNA ligase	undefined	undefined			tboL	-	3105153	3105367	215	No_CDS	7.58001	-0.37079	0.212791	0.312302	0.61998	0.0373988	0.0805044	-1.29306	0.312302	1.53685	0.0805044	173.941
S-adenosylmethionine riboswitch	undefined	undefined			mswJ	+	3999166	3999272	107	No_CDS	2.33275	-0.574838	0.174175	0.266912	-0.152914	0.718095	0.803365	-1.48951	0.266912	-1.11181	0.803365	6.41592
T-box riboswitch controlling synthesis of glycine-tRNA ligase	undefined	undefined			tboG	-	2608732	2608906	175	No_CDS	7.0743	-0.576705	0.13907	0.225378	-0.545644	0.161794	0.260252	-1.49144	0.225378	-1.45967	0.260252	198.544
magnesium riboswitch	undefined	undefined			swmG	+	1395622	1395775	154	No_CDS	6.3409	-0.598937	0.0356052	0.0728975	1.59864	2.30857e-08	3.63091e-07	-1.5146	0.0728975	3.02858	3.63091e-07	52.4906
S-adenosylmethionine riboswitch	undefined	undefined			mswH	-	3364397	3364503	107	No_CDS	5.02548	-0.608931	0.0502765	0.0972598	0.299695	0.33114	0.451605	-1.52513	0.0972598	1.23088	0.451605	36.9643
T-box riboswitch specific of serine tRNA ligase	undefined	undefined			tboS	+	20611	20823	213	No_CDS	6.68169	-0.761865	0.0108806	0.0265231	-0.343347	0.249229	0.363699	-1.69568	0.0265231	-1.2687	0.363699	131.4
S-adenosylmethionine riboswitch	undefined	undefined			mswA	+	1258304	1258424	121	No_CDS	0.298472	-0.796995	0.255215	0.362136	0.574502	0.364684	0.48668	-1.73748	0.362136	1.48916	0.48668	1.03376
T-box riboswitch specific of alanine tRNA	undefined	undefined			tboA	-	2800890	2801097	208	No_CDS	6.72479	-0.910453	0.00438974	0.0123003	0.96763	0.00232551	0.00818014	-1.87964	0.0123003	1.95562	0.00818014	96.4552
S-adenosylmethionine riboswitch	undefined	undefined			mswI	+	3997775	3997881	107	No_CDS	3.93019	-1.37435	5.65574e-05	0.000276841	-0.75596	0.0255125	0.0592357	-2.59251	0.000276841	-1.68875	0.0592357	25.6435
guanine riboswitch	undefined	undefined			gswC	+	694425	694527	103	No_CDS	5.28245	-1.39992	1.24045e-05	7.01383e-05	-1.09832	0.000593247	0.00252807	-2.63887	7.01383e-05	-2.14105	0.00252807	67.1837
ydaO-yuaA (c-di-AMP riboswitch)	undefined	undefined			ktrA	+	3188193	3188341	149	No_CDS	6.57938	-1.57753	2.25476e-08	2.34784e-07	0.973237	0.000392287	0.00177742	-2.98459	2.34784e-07	1.96324	0.00177742	103.419
putative coenzyme B12 (AdoCbl) riboswitch	undefined	undefined			srbL	-	3404546	3404676	131	No_CDS	5.38928	-1.86381	8.36439e-08	7.98507e-07	-0.389902	0.244617	0.358114	-3.63968	7.98507e-07	-1.3103	0.358114	66.1747
