# Supplementary material for: Membrane Localization of RNase Y Is Important for Global Gene Expression in Bacillus subtilis
Source: Int J Mol Sci. 2024 Aug 5;25(15):8537. doi: 10.3390/ijms25158537 (PMC11313650; doi:10.3390/ijms25158537)
Supplement: Supplementary file 1 [file ijms-25-08537-s001.zip › Table S6.xlsx]

## Sheet: Table S6 ∆TMD specific
Table S6
Differential gene expression analysis. List of transcripts up-regulated only in ∆TMD strain
color code	red	up regulated FC ≥ 2			SP-beta phage
	blue	down regulated			PBSX phage
	yellow	FDR ≤ 0,05		TMD	1: one transmembrane domain; Yes: 2 or more transmembrane domains
												∆rny vs WT		ΔTMD vs WT
function			prot accession	TMD	geneName	strand	start	end	length	type	logCPM	FC	FDR	FC	FDR	WT levels
hypothetical protein, phage SPbeta	undefined	undefined	NP_389890.1	-	yosL	-	2165972	2166325	354	CDS	1.28437	1.25762	0.869763	55.7972	2.28112e-10	0.0995393
conserved hypothetical protein, phage SPbeta	undefined	undefined	NP_389980.1	-	yonX	-	2217133	2217639	507	CDS	2.89524	1.40386	0.614886	36.1956	2.28112e-10	0.66075
hypothetical protein, phage SPbeta	undefined	undefined	NP_389892.1	-	yosJ	-	2166658	2166852	195	CDS	1.40561	1.60523	0.647695	35.5611	2.28112e-10	0.157321
hypothetical protein, phage SPbeta	undefined	undefined	NP_389902.1	-	yorZ	-	2170030	2170242	213	CDS	1.27184	1.87012	0.529745	33.1024	2.28112e-10	0.157321
conserved hypothetical protein, phage SPbeta	undefined	undefined	NP_389981.1	-	yonV	-	2217967	2219199	1233	CDS	4.61645	-1.4094	0.417829	29.1632	2.28112e-10	2.98572
conserved hypothetical protein, phage SPbeta	undefined	undefined	NP_389899.1	-	yosC	-	2168910	2169452	543	CDS	2.09025	1.55021	0.550405	27.1236	2.28112e-10	0.435354
hypothetical protein, phage SPbeta	undefined	undefined	NP_389920.1	-	yorH	-	2183937	2184407	471	CDS	1.61476	1.17403	0.860429	25.2164	2.28112e-10	0.283765
hypothetical protein, phage SPbeta	undefined	undefined	NP_389874.1	-	yotC	-	2155058	2155249	192	CDS	1.28657	1.68584	0.570675	22.0575	2.28112e-10	0.225689
hypothetical protein, phage SPbeta	undefined	undefined	NP_389911.1	-	yorQ	-	2173956	2174111	156	CDS	0.809899	-1.4023	0.791417	21.896	2.28112e-10	0.157321
hypothetical protein, phage SPbeta	undefined	undefined	NP_389929.1	-	yoqY	-	2190884	2191279	396	CDS	1.08724	-1.0177	0.991343	20.9797	2.28112e-10	0.167907
hypothetical protein, phage SPbeta	undefined	undefined	NP_389913.1	-	yorO	-	2174352	2174549	198	CDS	0.689067	1.30422	0.812955	18.7008	2.28112e-10	0.157321
hypothetical protein, phage SPbeta	undefined	undefined	NP_389923.1	-	yorE	-	2186440	2186811	372	CDS	2.19666	1.44874	0.562414	18.2515	2.28112e-10	0.6087
conserved hypothetical protein, phage SPbeta	undefined	undefined	NP_389866.1	-	yotK	-	2153171	2153356	186	CDS	-0.0570363	1.27795	0.860429	17.084	2.28112e-10	0.0683681
hypothetical protein, phage SPbeta	COG3331	General function prediction only	NP_389864.1	-	yotM	-	2152265	2152852	588	CDS	0.435039	1.29023	0.816832	15.4182	2.28112e-10	0.167907
conserved hypothetical protein, phage SPbeta	undefined	undefined	NP_389868.1	-	yotI	-	2153718	2154080	363	CDS	0.0814451	1.79652	0.641011	15.1112	2.28112e-10	0.0786606
conserved hypothetical protein, phage SPbeta	COG4502	Nucleotide transport and metabolism	NP_389909.1	-	yorS	-	2172932	2173450	519	CDS	0.192761	-1.38577	0.789186	14.6405	2.28112e-10	0.136736
conserved hypothetical protein, phage SPbeta	undefined	undefined	NP_389987.1	-	yonO	+	2222574	2225093	2520	CDS	2.93546	1.68836	0.249277	14.2072	2.28112e-10	1.44853
hypothetical protein, phage SPbeta	undefined	undefined	NP_389956.1	-	yopW	-	2202381	2202716	336	CDS	0.902633	1.01915	0.985774	13.4035	2.28112e-10	0.304644
phosphotransferase system (PTS) fructose-specific enzyme IIA component	COG2893	Carbohydrate transport and metabolism	NP_390585.1	-	levD	-	2762395	2762835	441	CDS	2.28919	1.28904	0.707134	12.681	2.28112e-10	0.965687
hypothetical protein, phage SPbeta	undefined	undefined	NP_389872.1	-	yotE	-	2154705	2154851	147	CDS	0.903305	1.4663	0.629922	12.2316	2.28112e-10	0.294057
dipeptide ABC transporter (ATP-binding protein)	COG0444	Amino acid transport and metabolism|Inorganic ion transport and metabolism	NP_389178.1	Yes	dppD	+	1363141	1364148	1008	CDS	1.80189	1.49728	0.471693	12.0779	2.28112e-10	0.718825
conserved hypothetical protein	undefined	undefined	NP_390251.1	-	yqjX	-	2464227	2464565	339	CDS	-0.17564	1.77589	0.640518	11.5554	2.28112e-10	0.0995393
putative metallo-dependent hydrolase, phage SPbeta	COG1409	Signal transduction mechanisms	NP_389875.1	-	yotB	-	2155293	2156120	828	CDS	2.95037	-1.13907	0.807481	10.5642	2.28112e-10	1.98284
putative single-strand DNA-specific exonuclease, phage SPbeta	COG0608	Replication, recombination and repair	NP_389917.1	-	yorK	-	2179526	2181256	1731	CDS	2.07329	-1.08646	0.911521	10.5332	2.28112e-10	0.907611
putative replicative DNA helicase, phage SPbeta	COG0305	Replication, recombination and repair	NP_389919.1	-	yorI	-	2182408	2183922	1515	CDS	2.12178	1.1958	0.795962	10.1578	2.28112e-10	0.944808
hypothetical protein, phage SPbeta	undefined	undefined	NP_389870.1	-	yotG	-	2154266	2154583	318	CDS	0.0167629	1.31138	0.807364	10.057	2.28112e-10	0.147029
putative hydrolase	COG2267	Lipid transport and metabolism			yugF	+	3227581	3228402	822	CDS	2.91186	-1.46652	0.394425	9.87814	2.28112e-10	2.34953
conserved hypothetical protein, phage SPbeta	undefined	undefined	NP_389968.1	-	yopK	-	2208994	2210154	1161	CDS	5.55534	-1.37565	0.256693	9.28205	2.28112e-10	14.9758
hypothetical protein, phage SPbeta	undefined	undefined	NP_389873.1	-	yotD	-	2154887	2155018	132	CDS	0.0468786	1.01354	0.991701	9.11285	2.28112e-10	0.147029
conserved hypothetical protein, phage SPbeta	undefined	undefined	NP_389997.1	-	yonC	+	2235694	2236230	537	CDS	2.26965	1.87574	0.288065	8.85776	2.28112e-10	0.917904
decarboxylase converting malonyl-S-AcpK to acetyl-S-AcpK for polyketide synthesis	COG0304	Lipid transport and metabolism|Secondary metabolites biosynthesis, transport and catabolism	NP_389594.2	-	pksF	+	1788695	1789942	1248	CDS	1.48878	-1.03348	0.965609	8.51413	2.28112e-10	0.708533
hypothetical protein, phage SPbeta	undefined	undefined	NP_389951.1	-	yoqB	-	2200790	2201128	339	CDS	0.607872	1.32838	0.756412	8.50062	2.28112e-10	0.30435
putative biotin transporter	COG1268	Coenzyme transport and metabolism			bioYB	+	3294270	3294872	603	CDS	7.13316	1.64602	0.0686027	8.32674	2.28112e-10	40.5295
enzyme involved in polyketide synthesis	COG3321	Secondary metabolites biosynthesis, transport and catabolism	NP_389592.2	-	pksD	+	1785133	1786107	975	CDS	2.72091	1.90963	0.138499	8.12879	2.28112e-10	1.84213
phosphotransferase system (PTS) fructose-specific enzyme IIB component	COG3444	Carbohydrate transport and metabolism	NP_390584.1	-	levE	-	2761907	2762395	489	CDS	2.96172	1.62124	0.377188	7.59149	2.28112e-10	2.13618
alanine racemase	COG0787	Cell wall/membrane/envelope biogenesis	NP_389646.1	-	alrB	-	1897941	1899125	1185	CDS	1.13516	1.91017	0.228413	7.52012	2.28112e-10	0.577822
conserved hypothetical protein, phage SPbeta	COG3584	Function unknown	NP_389915.1	1	yorM	-	2174852	2175568	717	CDS	0.907007	1.76957	0.361173	7.46885	2.28112e-10	0.441086
phosphotransferase system (PTS) lichenan-specific enzyme IIA component	COG1447	Carbohydrate transport and metabolism	NP_391736.1	-	licA	-	3959841	3960173	333	CDS	3.94317	-1.09887	0.864551	7.0264	2.28112e-10	4.24488
conserved hypothetical protein, phage SPbeta	COG4195	Mobilome: prophages, transposons	NP_389928.1	-	yoqZ	-	2189961	2190785	825	CDS	2.52249	1.49718	0.444235	6.85208	2.28112e-10	1.53895
putative exporter	COG2814	Carbohydrate transport and metabolism			yuxJ	+	3232640	3233818	1179	CDS	5.48524	-1.22482	0.528112	6.69533	2.28112e-10	16.7372
conserved hypothetical protein, phage SPbeta	undefined	undefined	NP_389999.1	-	yonA	+	2237321	2237791	471	CDS	2.06071	1.61865	0.458226	6.61631	2.28112e-10	0.756022
acyl-carrier protein	COG0236	Lipid transport and metabolism|Secondary metabolites biosynthesis, transport and catabolism	NP_570904.1	-	acpK	+	1788469	1788717	249	CDS	-0.251146	1.57601	0.652762	6.53992	2.28112e-10	0.199079
hypothetical protein, phage SPbeta	undefined	undefined	NP_389947.1	-	yoqF	-	2199150	2199353	204	CDS	0.449329	1.0675	0.938143	6.26969	2.28112e-10	0.403889
conserved hypothetical protein, phage SPbeta	undefined	undefined	NP_390019.1	-	yomH	+	2256062	2256820	759	CDS	0.640815	1.64792	0.592334	6.26459	2.28112e-10	0.34184
conserved hypothetical protein	undefined	undefined			BSU18596	+	2028854	2028976	123	CDS	0.192271	1.00149	0.998625	6.0744	2.28112e-10	0.325229
tRNA-Arg	undefined	undefined			trnI-Arg	+	166064	166140	77	tRNA	0.230616	-1.7631	0.499421	6.0706	2.28112e-10	0.383304
hypothetical protein, phage SPbeta	undefined	undefined	NP_389936.1	-	yoqR	-	2194402	2194758	357	CDS	0.0190032	-1.93097	0.56123	5.94791	2.28112e-10	0.215397
6-phospho-beta-glucosidase	COG1486	Carbohydrate transport and metabolism	NP_391735.1	-	licH	-	3958516	3959844	1329	CDS	6.16931	-1.02741	0.955193	5.88922	2.28112e-10	20.8303
acetyl-S-AcpK beta-ketothioester polyketide intermediate transferase	COG3425	Lipid transport and metabolism	NP_389595.2	-	pksG	+	1789943	1791205	1263	CDS	1.15878	1.41234	0.563236	5.85789	2.28112e-10	0.629872
nitrogen sensing transcriptional regulator	COG0789	Transcription	NP_389214.1	-	tnrA	-	1397411	1397743	333	CDS	4.12915	1.19122	0.634141	5.75732	2.28112e-10	7.06018
K+/H+ antiporter for K+ efflux	undefined	undefined	NP_388868.1	1	khtS	-	1060988	1061326	339	CDS	6.27174	1.54793	0.0674764	5.72491	2.28112e-10	31.1025
conserved hypothetical protein	undefined	undefined	NP_390597.1	-	yrzI	-	2778923	2779072	150	CDS	4.48939	-1.61015	0.158685	5.61693	2.28112e-10	10.9875
hypothetical protein, phage SPbeta	undefined	undefined	NP_390012.1	-	yomN	+	2244714	2245133	420	CDS	1.30379	1.5162	0.542077	5.60881	2.28112e-10	0.640165
putative integral inner membrane protein involved in subtilosin production and immunity	undefined	undefined	NP_391623.1	yes	albG	+	3842294	3842995	702	CDS	1.99269	-1.08867	0.875155	5.51195	2.28112e-10	1.67451
dehydratase for polyketide biosynthesis	COG1024	Lipid transport and metabolism	NP_389596.1	1	pksH	+	1791193	1791972	780	CDS	0.8246	1.64408	0.418298	5.40163	2.28112e-10	0.493136
2,3-dihydro-2,3-dihydroxybenzoate dehydrogenase	COG1028	Lipid transport and metabolism|Secondary metabolites biosynthesis, transport and catabolism|General function prediction only			dhbA	-	3291511	3292296	786	CDS	9.87757	1.54386	0.12294	5.38527	2.28112e-10	290.667
sulfite reductase (flavoprotein alpha-subunit)	COG0369	Inorganic ion transport and metabolism	NP_391224.1	-	cysJ	-	3432339	3434156	1818	CDS	6.95043	1.21631	0.681131	5.27738	2.28112e-10	51.5269
putative phage integrase, phage SPbeta	COG0582	Replication, recombination and repair|Mobilome: prophages, transposons	NP_389963.1	-	yopP	-	2206682	2207758	1077	CDS	4.54668	-1.46113	0.234079	5.26944	2.28112e-10	12.1005
conserved hypothetical protein, conserved in Bacilli	undefined	undefined	YP_054581.1	-	yozQ	+	2029020	2029313	294	CDS	1.65831	1.11405	0.836929	5.222	2.28112e-10	1.19138
isochorismate synthase	COG1169	Coenzyme transport and metabolism|Secondary metabolites biosynthesis, transport and catabolism			dhbC	-	3290289	3291485	1197	CDS	10.045	1.22591	0.485504	5.173	2.28112e-10	345.651
conserved hypothetical protein, phage SPbeta	undefined	undefined	NP_389878.1	-	yosX	-	2156757	2157110	354	CDS	2.28624	1.12952	0.802898	5.01781	2.28112e-10	1.72024
conserved hypothetical protein, phage SPbeta	undefined	undefined	NP_389996.1	-	yonD	+	2234233	2235669	1437	CDS	3.70741	1.61038	0.25191	4.99241	2.28112e-10	4.04036
phosphotransferase system (PTS) fructose-specific enzyme IIC component	COG3715	Carbohydrate transport and metabolism	NP_390583.1	yes	levF	-	2761081	2761890	810	CDS	2.8808	1.77036	0.272451	4.93311	2.28112e-10	2.66622
hypothetical protein, phage SPbeta	undefined	undefined	NP_390005.1	-	yomU	+	2240339	2241136	798	CDS	3.46309	1.63767	0.328222	4.80619	2.28112e-10	2.62873
6-phospho-alpha-glucosidase	COG1486	Carbohydrate transport and metabolism	NP_388699.1	1	malA	+	890022	891371	1350	CDS	5.8445	1.91689	0.0548797	4.80459	2.28112e-10	16.0021
pyrrolidone-carboxylate peptidase	COG2039	Posttranslational modification, protein turnover, chaperones	NP_388147.1	1	pcp	-	286773	287420	648	CDS	4.03154	1.48053	0.153929	4.80113	2.28112e-10	6.70085
threonine 3-dehydrogenase	COG1063	Amino acid transport and metabolism|General function prediction only	NP_389581.1	-	tdh	+	1770461	1771504	1044	CDS	5.01026	1.77753	0.0638021	4.76231	2.28112e-10	12.4363
putative endoglucanase	COG1363	Amino acid transport and metabolism|Carbohydrate transport and metabolism	NP_388901.1	-	yhfE	+	1095063	1096103	1041	CDS	6.77827	1.23352	0.422631	4.71673	2.28112e-10	49.3399
iron hydroxamate-binding lipoprotein	COG0614	Inorganic ion transport and metabolism	NP_388044.1	-	feuA	-	182370	183323	954	CDS	8.97479	1.21381	0.563236	4.67273	2.28112e-10	166.835
dipeptide ABC transporter (dipeptide-binding lipoprotein)	COG4166	Amino acid transport and metabolism	NP_389179.2	1	dppE	+	1364151	1365800	1650	CDS	3.28674	-1.19173	0.674843	4.63608	2.28112e-10	4.47086
hypothetical protein, phage SPbeta	undefined	undefined	NP_389986.1	-	yonP	+	2222340	2222534	195	CDS	0.556585	-1.45621	0.614548	4.63255	2.28112e-10	0.530333
putative formate dehydrogenase	COG3383	General function prediction only	NP_389098.1	-	yjgC	+	1285591	1288548	2958	CDS	7.67672	1.83084	0.0878476	4.60285	2.28112e-10	88.7671
putative endonuclease, phage SPbeta	undefined	undefined	NP_389941.1	-	yoqL	-	2196389	2197081	693	CDS	1.7704	1.4347	0.546077	4.58573	2.28112e-10	1.25945
tRNA-Ile	undefined	undefined			trnB-Ile2	-	3172155	3172231	77	tRNA	1.42207	-1.1352	0.841881	4.57875	2.28112e-10	1.2374
hypothetical protein, phage SPbeta	undefined	undefined	NP_389935.1	-	yoqS	-	2194053	2194400	348	CDS	0.45622	1.6927	0.452682	4.56328	2.28112e-10	0.424768
NADPH-dependent flavin oxidoreductase	COG1902	Energy production and conversion	NP_390263.1	-	yqjM	+	2475843	2476859	1017	CDS	6.61853	-1.31199	0.335129	4.48258	2.28112e-10	51.6897
cysteine dioxygenase	COG5553	General function prediction only			cdoA	+	3193863	3194348	486	CDS	0.181194	1.08804	0.923763	4.48035	2.28112e-10	0.414475
hypothetical protein	undefined	undefined	YP_003097707.1	-	yjzF	+	1265530	1265661	132	CDS	0.250815	-1.70717	0.501298	4.43462	2.28112e-10	0.451379
putative transcriptional regulator	COG1329	Transcription	NP_388394.1	-	ydeB	-	560151	560612	462	CDS	4.97407	-1.26	0.517426	4.39815	2.28112e-10	16.8394
putative membrane protein involved in divalent ion export	COG1253	General function prediction only			yugS	-	3216163	3217452	1290	CDS	4.11817	-1.08361	0.800866	4.38581	2.28112e-10	8.77867
hypothetical protein	undefined	undefined	NP_390255.1	1	yqjU	+	2468004	2468162	159	CDS	1.40959	-1.19118	0.770309	4.38045	2.28112e-10	1.19138
decarboxylase involved in polyketide synthesis	COG1024	Lipid transport and metabolism	NP_389597.2	-	pksI	+	1792012	1792761	750	CDS	0.269574	1.48999	0.609999	4.38008	2.28112e-10	0.314936
conserved hypothetical protein, phage SPbeta	undefined	undefined	NP_390021.1	-	yomF	+	2259475	2260296	822	CDS	1.14794	1.84262	0.305217	4.36049	2.28112e-10	0.661043
putative metal-dependent hydrolase	COG0491	General function prediction only	NP_389789.1	-	yobT	-	2081753	2082454	702	CDS	3.81192	1.15515	0.650101	4.35256	2.28112e-10	7.38541
putative methyltransferase	COG2226	Coenzyme transport and metabolism	NP_388198.2	-	ycgJ	-	340613	341374	762	CDS	3.27202	1.73051	0.0655365	4.33795	2.28112e-10	3.87877
RNA polymerase ECF(extracytoplasmic function)-type sigma factor (sigma-Z)	COG1595	Transcription	NP_390561.1	-	sigZ	-	2742244	2742774	531	CDS	1.92819	1.0973	0.857864	4.33079	2.28112e-10	1.76317
putative integral inner membrane protein	undefined	undefined	NP_388820.1	yes	ygxB	-	1013958	1015616	1659	CDS	6.80507	1.60642	0.145005	4.32848	2.28112e-10	53.0247
putative exported protein	undefined	undefined	NP_389081.1	1	yjdB	-	1269733	1270080	348	CDS	1.58073	1.68183	0.288583	4.28724	2.28112e-10	1.14359
hypothetical protein, phage SPbeta	undefined	undefined	NP_389957.1	-	yopV	-	2202805	2202999	195	CDS	1.7223	-1.42793	0.50477	4.24437	2.28112e-10	1.79259
acetoin dehydrogenase E1 component (TPP-dependent alpha subunit)	COG1071	Energy production and conversion	NP_388687.1	-	acoA	+	879002	880003	1002	CDS	1.03922	1.40712	0.634057	4.24239	2.28112e-10	0.513721
hypothetical protein	undefined	undefined	NP_388757.2	-	ygzA	+	954291	954494	204	CDS	2.63771	-1.37358	0.410181	4.22375	2.28112e-10	3.74057
glycerol-3-phosphate phosphatase	COG0637	Carbohydrate transport and metabolism|General function prediction only	NP_388805.1	-	glpW	+	997724	998386	663	CDS	6.38973	-1.51291	0.0882211	4.20868	2.28112e-10	47.5841
conserved hypothetical protein, phage SPbeta	undefined	undefined	NP_389998.1	-	yonB	+	2236269	2237285	1017	CDS	3.76181	1.56133	0.363619	4.18471	2.28112e-10	4.29266
putative acetyltransferase	COG0456	Translation, ribosomal structure and biogenesis	NP_391830.2	-	yxeL	-	4060307	4060804	498	CDS	1.54161	-1.83341	0.243053	4.18149	2.28112e-10	1.71112
class III stress response-related ATPase, AAA+ superfamily	COG0542	Posttranslational modification, protein turnover, chaperones	NP_387967.1	-	clpC	+	103572	106004	2433	CDS	10.1232	1.65747	0.0753952	4.15065	2.28112e-10	470.544
heme-degrading monooxygenase	COG2329	Coenzyme transport and metabolism	NP_388891.1	-	hmoB	-	1083229	1083729	501	CDS	8.07123	1.54264	0.12294	4.13462	2.28112e-10	117.858
hypothetical protein, phage SPbeta	undefined	undefined	NP_389983.1	1	yonT	-	2219784	2219960	177	CDS	2.41215	-1.5218	0.432757	4.11189	2.28112e-10	3.01865
putative integral inner membrane protein	undefined	undefined	NP_391579.1	yes	ywlA	+	3795491	3795853	363	CDS	6.07265	1.70657	0.0183201	4.10455	2.28112e-10	29.3203
hypothetical protein, phage SPbeta	undefined	undefined	NP_390011.1	-	yomO	+	2244230	2244730	501	CDS	0.554138	1.64083	0.536628	4.07771	2.28112e-10	0.455939
transcriptional regulator	COG3284	Transcription	NP_388691.1	-	acoR	+	883758	885575	1818	CDS	5.66857	-1.18185	0.624686	3.9897	2.28112e-10	22.8102
DNA channel for uptake in competent cells	COG0658	General function prediction only	NP_390435.1	yes	comEC	-	2637543	2639873	2331	CDS	5.19934	1.12736	0.67738	3.98425	2.28112e-10	20.2947
hypothetical protein, phage SPbeta	undefined	undefined	NP_389939.1	-	yoqN	-	2195564	2195782	219	CDS	-0.0332144	-1.86553	0.520605	3.8929	2.28112e-10	0.335815
putative peroxiredoxin-related protein	COG1764	Defense mechanisms	NP_389610.1	-	ymaD	+	1864225	1864677	453	CDS	5.175	-1.08487	0.817798	3.81001	2.28112e-10	19.9007
long chain acyl-CoA ligase (degradative)	COG0318	Lipid transport and metabolism|Secondary metabolites biosynthesis, transport and catabolism	NP_390734.1	-	lcfA	-	2918646	2920328	1683	CDS	7.05867	-1.164	0.591422	3.78896	2.28112e-10	73.1248
hypothetical protein	undefined	undefined	NP_391772.1	1	yxjJ	+	3996829	3997092	264	CDS	5.26479	1.7454	0.203801	3.7707	2.28112e-10	18.6871
putative factor required for spore cortex formation	COG3314	Function unknown	NP_389386.1	yes	ylbJ	-	1570574	1571800	1227	CDS	1.1714	1.4043	0.47445	3.76704	2.28112e-10	1.03376
tRNA-Leu	undefined	undefined			trnD-Leu2	+	953213	953294	82	tRNA	1.00589	-1.55847	0.445504	3.73803	2.28112e-10	1.10213
sulfite reductase (hemoprotein beta-subunit)	COG0155	Inorganic ion transport and metabolism	NP_391223.1	-	cysI	-	3430598	3432313	1716	CDS	6.49911	1.46903	0.292055	3.73183	2.28112e-10	43.0001
putative nucleotide binding protein	COG1090	General function prediction only	NP_388732.1	-	yfhF	-	924633	925544	912	CDS	5.68163	1.37246	0.564933	3.64407	2.28112e-10	23.674
hypothetical protein, phage SPbeta	undefined	undefined	NP_389942.1	-	yoqK	-	2197121	2197324	204	CDS	0.343165	1.2589	0.754658	3.5643	2.28112e-10	0.461965
conserved hypothetical protein	undefined	undefined			yuzE	+	3263835	3264224	390	CDS	2.9975	1.7862	0.0715882	3.51223	2.28112e-10	3.77262
putative UTP-glucose-1-phosphate uridylyltransferase (UDP-glucose pyrophosphorylase)	undefined	undefined			yvzE	+	3672929	3673525	597	CDS	4.55031	1.50801	0.10272	3.48606	2.28112e-10	12.807
sodium-cystine symporter	COG1823	Amino acid transport and metabolism	NP_388794.1	yes	tcyP	+	986986	988377	1392	CDS	7.42159	-1.06034	0.915424	3.45734	2.28112e-10	104.871
putative N-acetyltransferase	COG1670	Translation, ribosomal structure and biogenesis|Posttranslational modification, protein turnover, chaperones	NP_389735.2	-	yoaA	+	2020611	2021144	534	CDS	4.4143	1.9709	0.0728363	3.44638	2.28112e-10	9.94402
carbon starvation-induced membrane protein	COG1966	Signal transduction mechanisms	NP_390749.2	yes	cstA	-	2936382	2938178	1797	CDS	7.62662	-1.17409	0.607493	3.43862	2.28112e-10	113.242
conserved hypothetical protein	COG3103	General function prediction only	NP_388737.1	1	yfhK	+	928803	929321	519	CDS	7.26141	1.28367	0.659134	3.43224	2.28112e-10	77.1156
aminoglycoside N3'-acetyltransferase	COG2746	Defense mechanisms	NP_390046.1	-	yokD	+	2281667	2282485	819	CDS	3.95603	1.38038	0.314785	3.42732	2.28112e-10	8.69545
2,3-dihydroxybenzoate-AMP ligase	COG1021	Secondary metabolites biosynthesis, transport and catabolism			dhbE	-	3288641	3290260	1620	CDS	9.78419	-1.34984	0.298738	3.40373	2.28112e-10	407.408
antiholin factor	COG1346	Cell wall/membrane/envelope biogenesis	NP_390768.1	yes	lrgB	-	2954492	2955187	696	CDS	7.80629	-1.04922	0.928732	3.38173	2.28112e-10	123.36
putative peroxiredoxin	COG2077	Posttranslational modification, protein turnover, chaperones	NP_390827.1	-	tpx	-	3017696	3018199	504	CDS	8.91972	-1.36968	0.241351	3.37055	2.28112e-10	291.617
myo-inositol transporter	COG2814	Carbohydrate transport and metabolism	NP_388504.1	yes	iolT	+	676442	677863	1422	CDS	3.56934	1.87464	0.076971	3.34652	2.28112e-10	4.78433
putative transcriptional regulator	COG1309	Transcription	NP_388896.1	-	yhgD	+	1089755	1090330	576	CDS	5.67708	-1.02003	0.954419	3.33157	2.28112e-10	31.251
protein tyrosine kinase	COG3869	Posttranslational modification, protein turnover, chaperones	NP_387966.1	-	mcsB	+	102484	103575	1092	CDS	8.58618	1.64518	0.0815293	3.32601	2.28112e-10	186.577
hypothetical protein, phage SPbeta	undefined	undefined	YP_003097750.1	yes	yoyJ	-	2219514	2219765	252	CDS	4.79717	-1.50812	0.177999	3.30488	2.28112e-10	19.1342
conserved hypothetical protein	COG1307	Lipid transport and metabolism	NP_388992.1	1	yitS	-	1187700	1188551	852	CDS	6.26072	1.11064	0.713676	3.24524	2.28112e-10	45.4033
hypothetical protein, SPbeta phage	COG2433	General function prediction only	NP_390020.1	-	yomG	+	2256832	2259459	2628	CDS	2.5042	1.74198	0.262563	3.22672	2.28112e-10	2.37158
putative acyltransferase	COG1670	Translation, ribosomal structure and biogenesis|Posttranslational modification, protein turnover, chaperones	NP_388052.2	-	ybbJ	-	193075	193557	483	CDS	1.85524	-1.6549	0.203542	3.20768	2.28112e-10	2.28777
urate oxidase with peroxide reductase N-terminal domain	COG3195	Nucleotide transport and metabolism			pucL	+	3333162	3334646	1485	CDS	3.42138	-1.12934	0.740059	3.15791	2.28112e-10	6.64365
small untranslated regulatory RNA	undefined	undefined			bsrF	+	2079096	2079203	108	No_CDS	1.0981	-1.16749	0.797969	3.15452	2.28112e-10	1.24343
putative putative translocase with flippase function for teichoic acid synthesis, involved in spore	COG2244	Cell wall/membrane/envelope biogenesis	NP_390645.1	yes	spoVB	+	2829564	2831120	1557	CDS	2.1595	1.16896	0.687981	3.11736	2.28112e-10	2.47773
pyrroline-5-carboxylate reductase	COG0345	Amino acid transport and metabolism	NP_389730.2	-	proH	-	2016845	2017738	894	CDS	3.64004	1.66526	0.222876	3.11287	2.28112e-10	6.59646
putative dehydrogenase	COG1028	Lipid transport and metabolism|Secondary metabolites biosynthesis, transport and catabolism|General function prediction only	NP_388300.1	-	ydaD	+	471709	472569	861	CDS	7.44761	1.82354	0.190545	3.10951	2.28112e-10	72.6208
conserved hypothetical protein	COG2155	Function unknown			yuzA	+	3224864	3225100	237	CDS	4.63922	1.03895	0.941192	3.10361	2.28112e-10	14.7166
L-rhamnose mutarotase	COG3254	Cell wall/membrane/envelope biogenesis			rhaU	-	3199233	3199547	315	CDS	1.57309	-1.13658	0.824345	3.099	2.28112e-10	1.65878
putative transporter	undefined	undefined			yugM	-	3220301	3220672	372	CDS	5.31328	1.15595	0.610153	3.09479	2.28112e-10	21.1781
RNA polymerase sigma-54 factor (sigma-L)	COG1508	Transcription	NP_391300.1	-	sigL	-	3512498	3513808	1311	CDS	7.31503	1.19949	0.501298	3.09419	2.28112e-10	93.8959
putative lipoprotein	undefined	undefined	NP_390559.1	1	yrpD	+	2739486	2740193	708	CDS	6.04831	-1.48192	0.191043	3.08101	2.28112e-10	45.8795
ribose ABC transporter (permease)	COG1172	Carbohydrate transport and metabolism	NP_391476.1	yes	rbsC	+	3705165	3706133	969	CDS	8.18295	-1.25526	0.673818	3.06575	2.28112e-10	117.486
putative acetyltransferase	COG0454	Transcription|General function prediction only	NP_388458.1	-	ydhI	-	622808	623290	483	CDS	1.94796	1.45639	0.315877	3.03678	2.28112e-10	2.07811
magnesium riboswitch	undefined	undefined			swmG	+	1395622	1395775	154	No_CDS	6.3409	-1.5146	0.0728975	3.02858	2.28112e-10	52.4906
putative bacillithiol peroxidase	COG0386	Defense mechanisms|Lipid transport and metabolism	NP_390073.1	-	bsaA	-	2304553	2305035	483	CDS	3.78129	1.50673	0.160299	3.0197	2.28112e-10	6.7601
iron-uptake protein	COG0609	Inorganic ion transport and metabolism	NP_388042.2	yes	feuC	-	180344	181354	1011	CDS	8.05214	-1.40614	0.281898	3.00311	2.28112e-10	113.611
putative integral inner membrane protein	COG1284	Function unknown	NP_391408.1	yes	yvjA	-	3626128	3626973	846	CDS	5.86705	1.42097	0.197881	2.99809	2.28112e-10	30.6248
hypothetical protein	undefined	undefined	NP_388851.1	-	yheJ	+	1045037	1045198	162	CDS	3.60724	-1.00738	0.99114	2.99752	2.28112e-10	7.94737
conserved hypothetical protein	undefined	undefined	NP_391426.1	-	comFB	-	3641811	3642107	297	CDS	1.60736	-1.22329	0.683637	2.99151	2.28112e-10	1.95225
tRNA-Leu	undefined	undefined			trnD-Leu1	+	952859	952947	89	tRNA	3.33749	-1.21967	0.526182	2.98161	2.28112e-10	6.93169
ATP-dependent deoxyribonuclease (subunit B)	COG3857	Replication, recombination and repair	NP_388943.2	-	addB	+	1136320	1139820	3501	CDS	7.97888	1.47296	0.104167	2.97966	2.28112e-10	147.591
L-rhamnose isomerase	COG4806	Carbohydrate transport and metabolism			rhaA	-	3197933	3199207	1275	CDS	3.47074	-1.04452	0.929641	2.97679	2.28112e-10	6.56779
putative integral inner membrane protein	COG0398	Function unknown	NP_388929.1	yes	yhjE	+	1121550	1122173	624	CDS	6.24302	1.22478	0.431309	2.97283	2.28112e-10	47.6107
conserved hypothetical protein	COG3091	General function prediction only	NP_388360.1	-	ydcK	+	528129	528581	453	CDS	4.684	-1.17698	0.582903	2.97136	2.28112e-10	17.9301
antiholin factor	COG1380	General function prediction only	NP_390769.1	yes	lrgA	-	2955209	2955649	441	CDS	6.26054	-1.24989	0.659635	2.96189	2.28112e-10	48.5579
uric acid permease	COG2233	Nucleotide transport and metabolism			pucK	+	3331857	3333149	1293	CDS	2.054	-1.8636	0.106114	2.94006	2.28112e-10	2.88045
putative DNA polymerase, phage SPbeta	COG0587	Replication, recombination and repair	NP_389916.1	-	yorL	-	2175596	2179513	3918	CDS	2.82788	1.19502	0.744553	2.93204	2.28112e-10	4.02551
citrate synthase II	COG0372	Energy production and conversion	NP_390792.1	-	citZ	-	2981151	2982269	1119	CDS	8.31195	1.63133	0.0728294	2.92378	2.28112e-10	187.959
putative N-deacylase involved in arginine and ornithine utilization	COG4187	Amino acid transport and metabolism	NP_391657.1	-	rocB	-	3877192	3878892	1701	CDS	2.20714	-1.55202	0.238735	2.9175	2.28112e-10	3.02292
SdpC immunity factor	COG5658	Function unknown	NP_388738.1	yes	yfhL	+	929406	929738	333	CDS	5.82965	-1.82508	0.150885	2.90685	2.28112e-10	41.1055
glyceraldehyde-3-phosphate dehydrogenase	COG0057	Carbohydrate transport and metabolism	NP_390780.1	-	gapB	-	2967032	2968054	1023	CDS	4.14192	1.23478	0.536118	2.89789	2.28112e-10	10.9325
choline ABC transporter (permease)	COG1174	Amino acid transport and metabolism	NP_391250.1	yes	opuBD	-	3459806	3460486	681	CDS	2.9125	-1.96421	0.0438234	2.86906	2.28112e-10	5.72738
putative permease	undefined	undefined	YP_003097734.1	yes	yozS	-	2037063	2037368	306	CDS	3.37348	-1.12701	0.715333	2.85676	2.28112e-10	6.81759
amidase hydrolyzing N-acetylmuramyl-L-Ala bond of MurNAc peptides	COG1680	Defense mechanisms	NP_388048.2	1	amiE	-	188408	189733	1326	CDS	3.59647	-1.67367	0.0882763	2.83251	2.28112e-10	8.14658
conserved hypothetical protein	COG1917	General function prediction only	NP_388301.1	-	ydaE	+	472585	473088	504	CDS	5.74404	1.60504	0.29729	2.83148	2.28112e-10	22.8992
spore coat protein assembly factor CotR	COG3621	General function prediction only	NP_391333.1	-	cotR	+	3544642	3545604	963	CDS	1.50815	1.20794	0.709663	2.80911	2.28112e-10	1.63702
putative 2-cys peroxiredoxin	COG0450	Defense mechanisms	NP_389305.1	-	ykuU	+	1492261	1492803	543	CDS	4.52211	1.37919	0.311042	2.80631	2.28112e-10	13.9926
ribosome maturation factor	COG0779	Translation, ribosomal structure and biogenesis	NP_389541.1	-	rimP	+	1731776	1732246	471	CDS	8.22357	1.02391	0.944062	2.80441	2.28112e-10	213.332
hypothetical protein	undefined	undefined	NP_388890.1	-	yhgB	-	1082870	1083184	315	CDS	1.98647	-1.50199	0.427043	2.80043	2.28112e-10	2.24602
hypothetical protein, phage SPbeta	undefined	undefined	NP_389974.1	yes	yopE	-	2212245	2212496	252	CDS	0.741235	-1.84164	0.328441	2.7901	2.28112e-10	0.907318
putative N-deacylase	COG4187	Amino acid transport and metabolism	NP_390262.2	-	yqjN	-	2474028	2475671	1644	CDS	5.26629	1.47952	0.144899	2.76365	2.28112e-10	21.3545
putative efflux transporter	COG2814	Carbohydrate transport and metabolism	NP_391655.1	yes	ywfA	-	3874332	3875570	1239	CDS	1.37903	1.65998	0.261107	2.76021	2.28112e-10	1.19138
putative NAD-disulfide oxidoreductase	COG1252	Energy production and conversion			yumB	-	3300034	3301254	1221	CDS	5.73532	1.57716	0.062856	2.75717	2.28112e-10	26.2594
plipastatin synthetase	COG1020	Secondary metabolites biosynthesis, transport and catabolism	NP_389714.1	-	ppsC	-	1974881	1982548	7668	CDS	4.24085	-1.16502	0.646825	2.75033	2.28112e-10	12.9866
choline ABC transporter (ATP-binding protein)	COG0517	Signal transduction mechanisms	NP_391253.1	-	opuBA	-	3462105	3463250	1146	CDS	2.86974	-1.97091	0.0754185	2.71278	2.28112e-10	5.81868
positive regulator of hxlAB expression	COG1733	Transcription	NP_388229.2	-	hxlR	+	376032	376394	363	CDS	3.90453	1.23631	0.452682	2.70331	2.28112e-10	9.27812
protein of immunity to sublancin	undefined	undefined	NP_390032.1	1	sunI	-	2269988	2270305	318	CDS	5.64919	1.37693	0.261176	2.70179	2.28112e-10	29.6819
conserved hypothetical protein	COG2261	General function prediction only	NP_388318.1	yes	ydaS	-	492654	492911	258	CDS	6.63965	1.13115	0.812955	2.68182	2.28112e-10	52.7585
type I signal peptidase	COG0681	Intracellular trafficking, secretion, and vesicular transport	NP_389324.1	1	sipT	+	1511308	1511889	582	CDS	6.84639	-1.2214	0.452041	2.67262	2.28112e-10	86.4044
hypothetical protein	undefined	undefined	NP_388795.1	1	yhcM	-	988417	988872	456	CDS	4.30844	1.67229	0.192132	2.64999	2.28112e-10	11.4558
putative PEP-dependent enzyme	COG0574	Carbohydrate transport and metabolism	NP_389764.1	-	pps	-	2051329	2053929	2601	CDS	5.65748	1.16277	0.622468	2.64876	2.28112e-10	35.1498
tRNA-Arg	undefined	undefined			trnQ-Arg	-	3545889	3545964	76	tRNA	4.57467	-1.54281	0.222849	2.64734	2.28112e-10	19.1259
conserved hypothetical protein	COG4466	Function unknown	NP_387925.1	-	veg	+	52763	53023	261	CDS	10.3842	-1.07247	0.844542	2.62862	2.28112e-10	900.884
general stress protein 18	COG0693	General function prediction only	NP_388666.1	-	yfkM	+	859745	860263	519	CDS	8.17768	1.43365	0.463118	2.61804	2.28112e-10	151.038
activator of protein kinase McsB	COG3880	Posttranslational modification, protein turnover, chaperones	NP_387965.1	-	mcsA	+	101927	102484	558	CDS	6.53294	1.68916	0.059797	2.60822	2.28112e-10	51.3327
siderophore 2,3-dihydroxybenzoate-glycine-threonine trimeric ester	COG1020	Secondary metabolites biosynthesis, transport and catabolism			dhbF	-	3280519	3287655	7137	CDS	11.6363	-1.3985	0.256693	2.59877	2.28112e-10	1716.15
putative exported protein	undefined	undefined	NP_388927.1	yes	yhjC	-	1120628	1120828	201	CDS	0.687753	-1.3719	0.570934	2.59805	2.28112e-10	1.07066
putative aminoacid related metabolite efflux transporter	COG1279	Amino acid transport and metabolism	NP_388967.1	yes	yisU	-	1166008	1166670	663	CDS	1.24042	-1.54211	0.335395	2.59428	2.28112e-10	1.56439
integral inner membrane protein regulating antibiotic production	COG2364	Function unknown	NP_388240.2	yes	yczE	-	408240	408887	648	CDS	7.2852	-1.05156	0.860429	2.59039	2.28112e-10	104.151
conserved hypothetical protein	undefined	undefined	NP_390358.1	yes	yqgY	+	2564638	2564883	246	CDS	7.10046	1.59679	0.0871481	2.58376	2.28112e-10	63.9401
methylglyoxal synthase	COG1803	Carbohydrate transport and metabolism	NP_390129.1	-	mgsA	-	2358911	2359324	414	CDS	6.01279	1.01049	0.9764	2.57591	2.28112e-10	42.4874
hypothetical protein, phage SPbeta	undefined	undefined	NP_389973.1	-	yopF	-	2212026	2212241	216	CDS	0.824899	-1.15072	0.807499	2.57227	2.28112e-10	1.12874
methionine aminopeptidase B	COG0024	Translation, ribosomal structure and biogenesis	NP_388650.1	-	mapB	-	839735	840484	750	CDS	7.04384	-1.13654	0.625652	2.56847	2.28112e-10	91.7951
putative hydrolase	COG1752	General function prediction only	NP_389387.1	-	ylbK	+	1571981	1572763	783	CDS	6.05469	1.23271	0.415192	2.56638	2.28112e-10	39.9321
conserved hypothetical protein	undefined	undefined	NP_389096.1	yes	yjgA	-	1284371	1284769	399	CDS	5.01512	1.11984	0.711444	2.56601	2.28112e-10	23.4756
ATP-dependent Clp protease proteolytic subunit	COG0740	Posttranslational modification, protein turnover, chaperones	NP_391334.1	1	clpP	+	3546234	3546827	594	CDS	10.0435	-1.51394	0.103954	2.55469	2.28112e-10	842.466
forespore protein required for alternative engulfment	COG0739	Cell wall/membrane/envelope biogenesis	NP_391536.1	1	spoIIQ	-	3759702	3760553	852	CDS	2.57505	-1.55911	0.223501	2.54593	2.28112e-10	4.2412
putative integral inner membrane protein	COG1284	Function unknown	NP_390132.2	yes	ypjC	+	2360630	2361502	873	CDS	5.9872	-1.19403	0.486675	2.53558	2.28112e-10	40.91
lysine riboswitch	undefined	undefined			kswB	-	3421169	3421348	180	No_CDS	6.47112	-1.04137	0.8956	2.53244	2.28112e-10	63.5186
glyoxal/methylglyoxal reductase	COG0656	Secondary metabolites biosynthesis, transport and catabolism	NP_391220.1	-	yvgN	-	3426749	3427579	831	CDS	8.6786	1.10997	0.698066	2.51438	2.28112e-10	239.911
cysteine synthase	COG0031	Amino acid transport and metabolism	NP_387954.1	-	cysK	+	81771	82697	927	CDS	8.05045	1.23655	0.645475	2.50686	2.28112e-10	171.322
N-acetylglucosamine-6-phosphate deacetylase	COG1820	Carbohydrate transport and metabolism	NP_391381.1	-	nagA	+	3595356	3596546	1191	CDS	6.6973	-1.39279	0.193194	2.50366	2.28112e-10	78.1124
putative carbonic anhydrase	COG0288	Inorganic ion transport and metabolism	NP_391347.1	-	yvdA	-	3561590	3562183	594	CDS	4.17778	-1.39222	0.243293	2.48796	2.28112e-10	14.5422
type I signal peptidase	COG0681	Intracellular trafficking, secretion, and vesicular transport	NP_388930.1	1	sipV	+	1122175	1122681	507	CDS	6.3702	1.54186	0.0535732	2.48255	2.28112e-10	52.1195
putative Na+/anion cotransporter	COG1283	Inorganic ion transport and metabolism	NP_390420.2	yes	yqeW	+	2620717	2621640	924	CDS	1.61283	1.35434	0.492771	2.47334	2.28112e-10	1.70083
putative oxidoreductase	COG1028	Lipid transport and metabolism|Secondary metabolites biosynthesis, transport and catabolism|General function prediction only	NP_388924.1	-	yhxD	-	1117734	1118633	900	CDS	4.60462	-1.4222	0.384022	2.4718	2.28112e-10	20.487
putative bifunctional P-450/NADPH-P450 reductase 1	COG0369	Inorganic ion transport and metabolism	NP_388606.1	-	cypD	+	792682	795867	3186	CDS	4.55186	1.20149	0.66933	2.46597	2.28112e-10	13.0341
putative long-chain fatty-acid-CoA ligase	COG0318	Lipid transport and metabolism|Secondary metabolites biosynthesis, transport and catabolism	NP_388917.1	yes	yhfT	-	1110479	1111918	1440	CDS	4.91927	-1.49843	0.110274	2.46238	2.28112e-10	23.8803
2-methylcitrate synthase/citrate synthase III	COG0372	Energy production and conversion	NP_390294.1	1	mmgD	-	2509654	2510772	1119	CDS	1.03948	1.8816	0.146247	2.45861	2.28112e-10	0.975979
putative membrane component involved in subtilosin production	undefined	undefined	NP_391618.1	yes	albB	+	3837682	3837843	162	CDS	1.82684	-1.17154	0.696248	2.45021	2.28112e-10	2.36187
putative transcriptional regulator (LysR family)	COG0583	Transcription	NP_389757.1	-	yoaU	-	2044956	2045828	873	CDS	1.54648	1.56294	0.319173	2.44949	2.28112e-10	1.58673
putative enzyme with pyruvate as substrate	COG0028	Amino acid transport and metabolism|Coenzyme transport and metabolism	NP_388315.1	-	ydaP	+	488830	490554	1725	CDS	8.41811	1.63017	0.258821	2.44109	2.28112e-10	182.291
metalloregulation DNA-binding stress protein	COG0783	Inorganic ion transport and metabolism|Defense mechanisms			mrgA	+	3383565	3384026	462	CDS	7.10958	-1.4471	0.20732	2.44088	2.28112e-10	119.391
tRNA-Arg	undefined	undefined			trnSL-Arg2	-	2899816	2899889	74	tRNA	1.0758	1.28785	0.625245	2.43531	2.28112e-10	1.17506
conserved hypothetical protein	COG2318	Function unknown	NP_389123.1	-	yjoA	-	1313840	1314304	465	CDS	7.29807	-1.5184	0.0777651	2.42657	2.28112e-10	123.05
conserved hypothetical protein	COG2261	General function prediction only	NP_391697.2	yes	ywzA	+	3918777	3919022	246	CDS	9.05754	-1.03386	0.942637	2.41772	2.28112e-10	357.285
ribosomal RNA-23S	undefined	undefined			rrnW-23S	+	98110	101037	2928	rRNA	3.06382	-1.28536	0.582223	2.41525	2.28112e-10	6.46311
putative transcriptional regulator	COG1733	Transcription	NP_389259.1	-	ykvN	-	1442347	1442703	357	CDS	2.5167	1.383	0.46211	2.40509	2.28112e-10	4.06697
putative dehydratase	COG1024	Lipid transport and metabolism	NP_388869.3	yes	yhaR	+	1061491	1062258	768	CDS	1.58556	-1.67788	0.302621	2.3903	2.28112e-10	1.62644
thioredoxin	COG3118	Posttranslational modification, protein turnover, chaperones	NP_390728.1	-	trxA	-	2913024	2913338	315	CDS	8.07871	-1.12112	0.687981	2.38928	2.28112e-10	199.507
conserved hypothetical protein	COG0517	Signal transduction mechanisms	NP_389296.1	-	ykuL	+	1485453	1485896	444	CDS	5.77575	-1.36466	0.195126	2.38907	2.28112e-10	44.1681
putative enzyme with sugar binding fold	undefined	undefined			ytoQ	+	3054746	3055192	447	CDS	5.75126	1.35331	0.193327	2.38642	2.28112e-10	36.8918
conserved hypothetical protein	COG1683	Function unknown	NP_388053.2	-	ybbK	-	193570	194025	456	CDS	2.8732	-1.61888	0.151309	2.38348	2.28112e-10	5.83265
pseudouridine synthase	COG1187	Translation, ribosomal structure and biogenesis	NP_390197.2	-	rluB	-	2421438	2422172	735	CDS	7.58274	1.18962	0.494922	2.35814	2.28112e-10	123.38
conserved hypothetical protein	undefined	undefined	NP_389285.1	-	ykyB	-	1474560	1475024	465	CDS	6.1481	-1.04772	0.900127	2.34373	2.28112e-10	54.5309
transcriptional regulator (GntR/MocR family) with PLP binding site	COG1167	Transcription|Amino acid transport and metabolism	NP_388271.1	-	gabR	-	440025	441464	1440	CDS	2.89831	-1.31887	0.403204	2.34195	2.28112e-10	6.06245
Zn transporter	COG2217	Inorganic ion transport and metabolism	NP_389268.1	yes	zosA	+	1451371	1453284	1914	CDS	4.69974	-1.07678	0.816141	2.33595	2.28112e-10	20.6786
small RNAs controlled by sporulation	undefined	undefined			surG	+	1731457	1731674	218	No_CDS	6.90129	-1.0401	0.903311	2.33152	2.28112e-10	95.2159
transcriptional regulator (multiple metal-sensing ArsR-SmtB transcriptional repressors	COG0640	Transcription	NP_389793.1	-	czrA	-	2084786	2085109	324	CDS	4.4421	1.06231	0.828193	2.32454	2.28112e-10	14.9704
conserved hypothetical protein	undefined	undefined	NP_390079.1	-	ypeQ	-	2308792	2308974	183	CDS	2.45572	1.99269	0.0780641	2.31551	2.28112e-10	2.70798
5-hydroxyisourate hydrolase	COG2351	Nucleotide transport and metabolism			pucM	+	3334646	3334990	345	CDS	2.74426	1.71889	0.107222	2.31224	2.28112e-10	3.52032
iron(III) siderophore transport permease	COG0609	Inorganic ion transport and metabolism	NP_388726.1	yes	yfiZ	+	920474	921475	1002	CDS	8.66375	-1.49137	0.141892	2.30882	2.28112e-10	256.072
L-asparaginase 2 (putative lipoprotein)	COG0252	Translation, ribosomal structure and biogenesis|Intracellular trafficking, secretion, and vesicular transport	NP_388151.1	-	ansZ	+	290915	292042	1128	CDS	3.25071	1.27174	0.491824	2.28969	2.28112e-10	5.79721
NADPH-dependent aldo-keto reductase	COG0667	General function prediction only	NP_390243.1	-	yqkF	+	2459326	2460246	921	CDS	6.37711	1.42151	0.142563	2.28606	2.28112e-10	49.9493
putative peptidase involved in subtilosin production	COG0612	General function prediction only	NP_391622.1	-	albF	+	3841017	3842297	1281	CDS	3.49528	-1.52747	0.158258	2.28001	2.28112e-10	9.21431
conserved hypothetical protein	undefined	undefined	NP_389365.1	-	ylaL	-	1550797	1551282	486	CDS	7.7173	1.12255	0.706494	2.27796	2.28112e-10	137.009
D-mannonate dehydratase	COG1312	Carbohydrate transport and metabolism	NP_389116.1	1	uxuA	+	1305486	1306565	1080	CDS	1.14901	1.26387	0.634141	2.26997	2.28112e-10	1.08125
putative oxidoreductase	COG2072	Inorganic ion transport and metabolism	NP_390541.1	-	yrdP	-	2722767	2723804	1038	CDS	3.40244	1.09254	0.812199	2.26641	2.28112e-10	8.02059
permease of ABC guanosine transporter	COG4603	General function prediction only			nupP	+	3242610	3243656	1047	CDS	1.60091	-1.18257	0.741472	2.26146	2.28112e-10	2.19338
isochorismatase	COG1535	Secondary metabolites biosynthesis, transport and catabolism			dhbB	-	3287675	3288613	939	CDS	9.46186	-1.14546	0.658792	2.24161	2.28112e-10	380.002
putative integral inner membrane protein	COG1284	Function unknown	NP_390390.2	yes	yqfU	-	2592003	2592884	882	CDS	5.44802	-1.67148	0.0482423	2.23936	2.28112e-10	37.5167
putative phosphatase	COG4915	Secondary metabolites biosynthesis, transport and catabolism|General function prediction only	NP_387906.1	yes	xpaC	+	35845	36459	615	CDS	5.26167	-1.38669	0.298167	2.23748	2.28112e-10	30.7226
conserved hypothetical protein	undefined	undefined	NP_388879.1	-	yhaI	+	1072768	1073109	342	CDS	5.46262	-1.39723	0.248477	2.22107	2.28112e-10	37.0432
two-component sensor histidine kinase	COG3290	Signal transduction mechanisms	NP_388639.1	yes	citS	+	830945	832573	1629	CDS	5.21843	-1.57985	0.080801	2.21893	2.28112e-10	30.3067
arabinose-related compounds permease	COG2814	Carbohydrate transport and metabolism	NP_391276.1	yes	araE	-	3484072	3485466	1395	CDS	8.24445	1.20304	0.860429	2.21606	2.28112e-10	8.0744
putative integral inner membrane protein	undefined	undefined	NP_390328.1	yes	yqhR	-	2540288	2540824	537	CDS	1.899	-1.22574	0.648005	2.20826	2.28112e-10	2.52376
putative ABC transporter (permease)	COG0395	Carbohydrate transport and metabolism			ytcP	-	3087321	3088181	861	CDS	2.96223	-1.30807	0.419715	2.20558	2.28112e-10	5.99746
anti-anti-sigma factor (antagonist of RsbW)	COG1366	Signal transduction mechanisms	NP_388352.1	-	rsbV	+	522088	522417	330	CDS	9.10878	1.22438	0.58047	2.20404	2.28112e-10	379.01
putative hydrolase	COG1073	Signal transduction mechanisms			ytaP	-	3095665	3096564	900	CDS	2.26826	1.83652	0.0653007	2.19851	2.28112e-10	2.55522
6Sa RNA	undefined	undefined			ssrSA	-	2095909	2096111	203	No_CDS	6.46043	1.13694	0.686514	2.18925	2.28112e-10	57.2524
2-oxoglutarate/malate transporter	COG0471	Carbohydrate transport and metabolism	NP_388638.1	yes	yflS	+	829382	830818	1437	CDS	6.37747	-1.74233	0.129247	2.18877	2.28112e-10	68.9532
putative transporter	COG3949	Function unknown	NP_389254.1	yes	ykvI	+	1438092	1439135	1044	CDS	2.0624	1.31668	0.47425	2.17925	2.28112e-10	2.95338
spatial and temporal regulator of the dissolution of septal peptidoglycan during engulfment	undefined	undefined	NP_390684.1	1	spoIIB	-	2863294	2864292	999	CDS	1.44584	-1.7583	0.17156	2.1775	2.28112e-10	2.38246
hexuronate transporter	COG2271	Carbohydrate transport and metabolism	NP_389118.1	yes	exuT	+	1307446	1308714	1269	CDS	1.76408	1.51103	0.321777	2.17499	2.28112e-10	1.96857
(4S)-4-hydroxy-2,3,4, 5-tetrahydro-(2S)-dipicolinic acid (HTPA) dehydratase	COG0289	Amino acid transport and metabolism	NP_390130.1	-	dapB	-	2359340	2360143	804	CDS	6.89422	-1.07514	0.820716	2.1726	2.28112e-10	84.9485
putative acetyltransferase	COG2153	General function prediction only	NP_389066.1	-	yjcF	-	1256436	1256858	423	CDS	6.27373	1.62949	0.063397	2.16104	2.28112e-10	46.8851
para-nitrobenzyl esterase (intracellular esterase B)	COG2272	Lipid transport and metabolism	NP_391319.1	-	pnbA	+	3530635	3532104	1470	CDS	5.55495	-1.1433	0.601373	2.15983	2.28112e-10	36.6911
putative Xaa-Pro dipeptidase	COG0006	Amino acid transport and metabolism	NP_389269.1	-	ykvY	+	1453691	1454782	1092	CDS	7.8591	1.35567	0.228413	2.15711	2.28112e-10	155.527
membrane bound high-affinity DNA-binding receptor	COG1555	Replication, recombination and repair	NP_390437.1	1	comEA	-	2640513	2641130	618	CDS	1.95013	1.34651	0.414842	2.15566	2.28112e-10	2.42597
aminoglycoside 6-adenylyltransferase	undefined	undefined	NP_390556.1	-	aadK	-	2735682	2736536	855	CDS	4.38328	1.09472	0.754517	2.15511	2.28112e-10	15.5132
xanthine dehydrogenase, substrate and molybdenum cofactor subunit	COG1529	Energy production and conversion			pucD	-	3336263	3338500	2238	CDS	2.92877	1.08261	0.808571	2.15102	2.28112e-10	5.09044
putative transcriptional regulator	COG1733	Transcription	NP_391934.1	-	yybR	-	4167622	4167999	378	CDS	4.23954	1.84152	0.101503	2.14343	2.28112e-10	11.5202
D-galactarate dehydratase	COG2721	Carbohydrate transport and metabolism	NP_388133.2	-	garD	+	274029	275561	1533	CDS	4.55665	-1.26893	0.392961	2.12817	2.28112e-10	16.1339
methylase of U1498 in 16S rRNA	COG1385	Translation, ribosomal structure and biogenesis	NP_390422.1	-	rsmE	-	2623032	2623802	771	CDS	7.45023	-1.44886	0.134503	2.1242	2.28112e-10	162.264
glutamyl aminopeptidase	COG1363	Amino acid transport and metabolism|Carbohydrate transport and metabolism			ytoP	-	3055247	3056320	1074	CDS	7.03621	-1.44874	0.123813	2.12334	2.28112e-10	101.386
DNA-damage lesion bypass DNA polymerase	COG0389	Replication, recombination and repair	NP_390268.2	-	polYA	-	2482269	2483513	1245	CDS	5.0219	1.06781	0.819508	2.11859	2.28112e-10	23.6471
putative ferredoxin/thioredoxin reductase	COG0492	Posttranslational modification, protein turnover, chaperones	NP_388209.1	1	ycgT	+	352858	353868	1011	CDS	9.1686	1.3971	0.222601	2.11445	2.28112e-10	317.699
conserved hypothetical protein	COG3382	General function prediction only	NP_388771.1	-	yhzB	-	967229	967852	624	CDS	4.70413	1.55915	0.0713014	2.10478	2.28112e-10	17.7133
sodium/proton-dependent alanine transporter	COG1115	Amino acid transport and metabolism	NP_390659.2	yes	yrbD	+	2841611	2843065	1455	CDS	4.76029	1.27106	0.383294	2.10409	2.28112e-10	16.9711
iron-uptake protein	COG0609	Inorganic ion transport and metabolism	NP_388043.1	yes	feuB	-	181347	182351	1005	CDS	7.95617	-1.0102	0.978241	2.1016	2.28112e-10	110.406
two-component response regulator	COG4565	Transcription|Signal transduction mechanisms	NP_388640.1	-	citT	+	832545	833225	681	CDS	3.65626	-1.57565	0.135223	2.09105	2.28112e-10	10.249
HTH-type transcriptional regulator BsdA (LysR family)	COG0583	Transcription	NP_388244.1	-	bsdA	-	411578	412450	873	CDS	4.02749	-1.13542	0.756412	2.09049	2.28112e-10	12.8987
putative transcriptional regulator (MarR family)	COG1846	Transcription	NP_388722.1	-	yfiV	-	916124	916606	483	CDS	4.92903	1.35683	0.234446	2.08884	2.28112e-10	18.9221
putative 2,4-dienoyl-CoA reductase	COG1028	Lipid transport and metabolism|Secondary metabolites biosynthesis, transport and catabolism|General function prediction only	NP_389289.1	1	fadH	+	1478072	1478836	765	CDS	2.58733	-1.37405	0.378743	2.08792	2.28112e-10	5.18998
conserved hypothetical protein	undefined	undefined	NP_389606.3	-	ymzB	-	1860014	1860370	357	CDS	3.58438	1.48037	0.297585	2.07592	2.28112e-10	8.06837
putative integral inner membrane protein	COG1284	Function unknown	NP_388993.1	yes	yitT	+	1188689	1189531	843	CDS	8.07366	1.31892	0.294907	2.06988	2.28112e-10	193.492
glycerate kinase	COG1929	Carbohydrate transport and metabolism	NP_391884.2	-	glxK	-	4112073	4113221	1149	CDS	4.32976	1.3288	0.266912	2.06965	2.28112e-10	13.9078
putative iron-chelator esterase	COG2819	General function prediction only	NP_388041.2	1	ybbA	-	179595	180347	753	CDS	6.80312	-1.08592	0.839055	2.06899	2.28112e-10	48.4523
conserved hypothetical protein	undefined	undefined	NP_390330.1	yes	yqhP	+	2542047	2542442	396	CDS	6.7725	1.31816	0.310358	2.06715	2.28112e-10	74.0993
putative phage-related pre-neck appendage protein	COG5434	Carbohydrate transport and metabolism	NP_389784.1	-	yobO	+	2076206	2078626	2421	CDS	2.39673	1.84484	0.0527561	2.06426	2.28112e-10	2.49229
conserved hypothetical protein	undefined	undefined			yugN	-	3219837	3220241	405	CDS	5.03303	1.35167	0.287207	2.06128	2.28112e-10	19.0923
putative oxidoreductase	COG0604	Energy production and conversion|General function prediction only	NP_389725.1	1	yogA	+	2007526	2008515	990	CDS	3.06942	1.76427	0.0638858	2.06051	2.28112e-10	4.68199
putative acyl-CoA dehydrogenase	COG1960	Lipid transport and metabolism	NP_388333.1	-	ydbM	+	505152	506297	1146	CDS	7.10615	1.09478	0.814235	2.06004	2.28112e-10	97.7844
putative ABC transporter (ATP-binding protein)	COG1132	Defense mechanisms	NP_389315.1	yes	yknU	+	1499889	1501646	1758	CDS	2.32276	-1.82427	0.0824211	2.05691	2.28112e-10	4.27634
phosphoenolpyruvate carboxykinase	COG1866	Energy production and conversion			pckA	+	3129530	3131113	1584	CDS	6.47134	-1.00855	0.980158	2.05065	2.28112e-10	70.2026
conserved hypothetical protein	undefined	undefined	NP_388323.1	-	ydbC	+	495344	495703	360	CDS	3.67131	-1.41707	0.192513	2.04806	2.28112e-10	10.4169
arabinose/arabinan permease	COG1175	Carbohydrate transport and metabolism	NP_390752.1	yes	araP	-	2940697	2941638	942	CDS	5.10554	1.28027	0.821796	2.04698	2.28112e-10	1.29033
putative oxidoreductase	COG0702	General function prediction only	NP_388569.1	-	yesF	+	754920	755780	861	CDS	4.19914	-1.54339	0.0872687	2.04652	2.28112e-10	15.6323
putative hydrolase	COG1073	Signal transduction mechanisms	NP_388996.1	-	yitV	+	1191423	1192190	768	CDS	6.24276	1.11796	0.675927	2.04228	2.28112e-10	56.2151
putative efflux transporter	COG2814	Carbohydrate transport and metabolism	NP_389286.2	yes	ykuC	-	1475150	1476442	1293	CDS	7.47587	1.40117	0.142945	2.04093	2.28112e-10	122.162
FrlR transcriptional regulator (GntR family)	COG2188	Transcription			frlR	+	3346298	3347026	729	CDS	5.45922	1.47722	0.172206	2.03927	2.28112e-10	31.558
conserved hypothetical protein	COG0705	Posttranslational modification, protein turnover, chaperones	NP_388342.1	yes	ydcA	-	515016	515615	600	CDS	4.92819	1.03829	0.909535	2.03787	2.28112e-10	22.1136
transcriptional regulator CitR (LysR family)	COG0583	Transcription	NP_388824.2	-	citR	-	1020073	1020948	876	CDS	4.09753	-1.2851	0.414842	2.03479	2.28112e-10	14.5834
3-dehydroquinate dehydratase, type II	COG0757	Amino acid transport and metabolism	NP_390327.1	-	aroQ	-	2539755	2540201	447	CDS	7.41549	1.0431	0.892825	2.02814	2.28112e-10	123.593
putative sugar transporter	COG2814	Carbohydrate transport and metabolism	NP_388707.1	yes	yfiG	+	900080	901528	1449	CDS	3.42158	-1.56656	0.131828	2.02696	2.28112e-10	8.08586
rhamnulokinase	COG1070	Carbohydrate transport and metabolism			rhaB	-	3199565	3201022	1458	CDS	4.60228	-1.14053	0.672319	2.02375	2.28112e-10	19.5659
proton/glutamate symport protein	COG1301	Energy production and conversion	NP_388116.1	yes	gltP	-	253518	254762	1245	CDS	2.35379	-1.7197	0.158624	2.01929	2.28112e-10	3.19082
two-component response regulator [YrkQ]	COG0745	Signal transduction mechanisms|Transcription	NP_390520.1	-	yrkP	-	2704435	2705130	696	CDS	2.89711	1.19805	0.616366	2.01581	2.28112e-10	5.79927
putative efflux transporter	COG2814	Carbohydrate transport and metabolism	NP_388721.1	yes	yfiU	-	914457	916013	1557	CDS	3.13271	1.11139	0.7609	2.01443	2.28112e-10	6.76775
